# Supplementary material for: Dissecting the Genetic Correlations and Causal Effects of Gut Microbiota on Pan‐Cancer Phenotype: Driven by Common Dietary Preferences
Source: Food Sci Nutr. 2025 Jul 28;13(8):e70708. doi: 10.1002/fsn3.70708 (PMC12303853; doi:10.1002/fsn3.70708)
Supplement: Supplementary file 1 — Data S1. fsn370708‐sup‐0001‐DataS1 [file FSN3-13-e70708-s001.xlsx]

## Sheet: Table S1
Table S1. STROBE-MR checklist of recommended items to address in reports of Mendelian randomization studies.
Item No.	Section	Checklist item	Page No.	Relevant text from manuscript
1	TITLE and ABSTRACT	Indicate Mendelian randomization (MR) as the study’s design in the title and/or the abstract if that is a main purpose of the study	1-2	Title and Abstract
	INTRODUCTION
2	Background	Explain the scientific background and rationale for the reported study. What is the exposure? Is a potential causal relationship between exposure and outcome plausible? Justify why MR is a helpful method to address the study question.	1-2	Introduction
3	Objectives	State specific objectives clearly, including pre-specified causal hypotheses (if any). State that MR is a method that, under specific assumptions, intends to estimate causal effects	NA
	METHODS
4	Study design and data sources	Present key elements of the study design early in the article. Consider including a table listing sources of data for all phases of the study. For each data source contributing to the analysis, describe the following:	2	Method
	a)	Setting: Describe the study design and the underlying population, if possible. Describe the setting, locations, and relevant dates, including periods of recruitment, exposure, follow-up, and data collection, when available.	2	Data source
	b)	Participants: Give the eligibility criteria, and the sources and methods of selection of participants. Report the sample size, and whether any power or sample size calculations were carried out prior to the main analysis	2	Data source
	c)	Describe measurement, quality control and selection of genetic variants	2	Selection of genetic instruments
	d)	For each exposure, outcome, and other relevant variables, describe methods of assessment and diagnostic criteria for diseases	NA
	e)	Provide details of ethics committee approval and participant informed consent, if relevant	NA
5	Assumptions	Explicitly state the three core IV assumptions for the main analysis (relevance, independence and exclusion restriction) as well assumptions for any additional or sensitivity analysis	2	Method
6	Statistical methods: main analysis	Describe statistical methods and statistics used	2	Method
	a)	Describe how quantitative variables were handled in the analyses (i.e., scale, units, model)	NA
	b)	Describe how genetic variants were handled in the analyses and, if applicable, how their weights were selected	2	Selection of genetic instruments
	c)	Describe the MR estimator (e.g. two-stage least squares, Wald ratio) and related statistics. Detail the included covariates and, in case of two-sample MR, whether the same covariate set was used for adjustment in the two samples	2-3	Statistical analysis
	d)	Explain how missing data were addressed	NA
	e)	If applicable, indicate how multiple testing was addressed	2-3	Statistical analysis
7	Assessment of assumptions	Describe any methods or prior knowledge used to assess the assumptions or justify their validity	2-3	Statistical analysis
8	Sensitivity analyses and additional analyses	Describe any sensitivity analyses or additional analyses performed (e.g. comparison of effect estimates from different approaches, independent replication, bias analytic techniques, validation of instruments, simulations)	2-3	Statistical analysis
9	Software and pre-registration
	a)	Name statistical software and package(s), including version and settings used	3-4	Sensitivity analysis
	b)	State whether the study protocol and details were pre-registered (as well as when and where)	3-4	Sensitivity analysis
	RESULTS
10	Descriptive data
	a)	Report the numbers of individuals at each stage of included studies and reasons for exclusion. Consider use of a flow diagram	NA
	b)	Report summary statistics for phenotypic exposure(s), outcome(s), and other relevant variables (e.g. means, SDs, proportions)	NA
	c)	If the data sources include meta-analyses of previous studies, provide the assessments of heterogeneity across these studies	NA
	d)	For two-sample MR:	NA
		i. Provide justification of the similarity of the genetic variant-exposure associations between the exposure and outcome samples
		ii. Provide information on the number of individuals who overlap between the exposure and outcome studies
11	Main results
	a)	Report the associations between genetic variant and exposure, and between genetic variant and outcome, preferably on an interpretable scale	NA
	b)	Report MR estimates of the relationship between exposure and outcome, and the measures of uncertainty from the MR analysis, on an interpretable scale, such as odds ratio or relative risk per SD difference	3-4	Results
	c)	If relevant, consider translating estimates of relative risk into absolute risk for a meaningful time period	NA
	d)	Consider plots to visualize results (e.g. forest plot, scatterplot of associations between genetic variants and outcome versus between genetic variants and exposure)	Figure 3-6
12	Assessment of assumptions
	a)	Report the assessment of the validity of the assumptions	3-4	Results
	b)	Report any additional statistics (e.g., assessments of heterogeneity across genetic variants, such as I2, Q statistic or E-value)	Table S2-6
13	Sensitivity analyses and additional analyses
	a)	Report any sensitivity analyses to assess the robustness of the main results to violations of the assumptions	3-4	Results
	b)	Report results from other sensitivity analyses or additional analyses	3-4	Results
	c)	Report any assessment of direction of causal relationship (e.g., bidirectional MR)	3-4	Results
	d)	When relevant, report and compare with estimates from non-MR analyses	NA
	e)	Consider additional plots to visualize results (e.g., leave-one-out analyses)	Figure 4
	DISCUSSION
14	Key results	Summarize key results with reference to study objectives	4-6	Discussion
15	Limitations	Discuss limitations of the study, taking into account the validity of the IV assumptions, other sources of potential bias, and imprecision. Discuss both direction and magnitude of any potential bias and any efforts to address them	6	Advantages and limitations
16	Interpretation
	a)	Meaning: Give a cautious overall interpretation of results in the context of their limitations and in comparison with other studies	4-6	Gut microbiota and dietary preferences
	b)	Mechanism: Discuss underlying biological mechanisms that could drive a potential causal relationship between the investigated exposure and the outcome, and whether the gene-environment equivalence assumption is reasonable. Use causal language carefully, clarifying that IV estimates may provide causal effects only under certain assumptions	4-6	Gut microbiota and dietary preferences
	c)	Clinical relevance: Discuss whether the results have clinical or public policy relevance, and to what extent they inform effect sizes of possible interventions	4-6	Gut microbiota and dietary preferences
17	Generalizability	Discuss the generalizability of the study results (a) to other populations, (b) across other exposure periods/timings, and (c) across other levels of exposure	6	Advantages and limitations
	OTHER INFORMATION
18	Funding	Describe sources of funding and the role of funders in the present study and, if applicable, sources of funding for the databases and original study or studies on which the present study is based	7	Acknowledgements
19	Data and data sharing	Provide the data used to perform all analyses or report where and how the data can be accessed, and reference these sources in the article. Provide the statistical code needed to reproduce the results in the article, or report whether the code is publicly accessible and if so, where	7	Data availability
20	Conflicts of Interest	All authors should declare all potential conflicts of interest	6-7	Conflicts of Interest

## Sheet: Table S2
Table S2. Genetic instruments related to gut microbiota used in the study.
exposure	chr	pos	beta	se	pval	SNP	F
s__Bifidobacterium_catenulatum	3	132512280	0.220754	0.0469154	2.53e-06	rs35948646	22.1347
s__Bifidobacterium_catenulatum	5	106428974	-0.354719	0.0802928	9.97e-06	rs79651411	19.5121
s__Bifidobacterium_catenulatum	6	90699279	-0.199344	0.0449893	9.38e-06	rs9451310	19.628
s__Bifidobacterium_catenulatum	7	6203231	-0.280431	0.0610176	4.31e-06	rs6953241	21.1169
s__Bifidobacterium_catenulatum	9	26245338	-0.379147	0.0842051	6.71e-06	rs76993859	20.2687
s__Bifidobacterium_catenulatum	12	125409716	-0.252223	0.0546145	3.87e-06	rs12580899	21.3227
s__Bifidobacterium_catenulatum	18	6265012	0.388075	0.0868196	7.83e-06	rs80133499	19.9748
s__Bifidobacterium_bifidum	1	30172044	-0.152155	0.0316192	1.49e-06	rs722497	23.1504
s__Bifidobacterium_bifidum	2	206025813	-0.169775	0.0354719	1.7e-06	rs849116	22.9016
s__Bifidobacterium_bifidum	2	172460954	-0.154629	0.0348695	9.23e-06	rs57711736	19.6598
s__Bifidobacterium_bifidum	2	9711055	-0.249613	0.0536054	3.22e-06	rs17453521	21.6773
s__Bifidobacterium_bifidum	3	193922574	-0.303243	0.0683874	9.24e-06	rs76631862	19.657
s__Bifidobacterium_bifidum	3	8743076	0.315157	0.068015	3.59e-06	rs9848175	21.4651
s__Bifidobacterium_bifidum	4	185874675	0.208894	0.044876	3.24e-06	rs4861647	21.6626
s__Bifidobacterium_bifidum	4	166271012	-0.149671	0.0334506	7.66e-06	rs12512757	20.015
s__Bifidobacterium_bifidum	9	33875214	-0.340244	0.0714205	1.9e-06	rs62555927	22.6894
s__Bifidobacterium_bifidum	9	136145118	-0.252706	0.0337905	7.51e-14	rs494242	55.9152
s__Bifidobacterium_bifidum	12	63451202	-0.155664	0.0346141	6.89e-06	rs10506461	20.2189
s__Bifidobacterium_bifidum	13	30941441	0.159013	0.0346593	4.48e-06	rs7334864	21.0433
s__Bifidobacterium_bifidum	13	114827500	-0.153082	0.0335192	4.95e-06	rs9525230	20.852
s__Bifidobacterium_bifidum	15	60021637	0.245762	0.0532982	4.01e-06	rs11630244	21.2565
s__Bifidobacterium_bifidum	18	74766684	0.321324	0.0616893	1.9e-07	rs59340188	27.124
s__Bifidobacterium_bifidum	18	67533332	0.143906	0.0323284	8.53e-06	rs56249713	19.8097
s__Rothia_mucilaginosa	1	98911950	-0.168022	0.0380378	1e-05	rs1576176	19.5069
s__Rothia_mucilaginosa	1	95011698	0.239717	0.0533128	6.91e-06	rs616801	20.2126
s__Rothia_mucilaginosa	2	129915467	-0.266492	0.0540994	8.39e-07	rs17049177	24.2589
s__Rothia_mucilaginosa	12	2834412	0.161843	0.034311	2.39e-06	rs888195	22.2438
s__Bifidobacterium_adolescentis	2	3668657	0.0822314	0.018284	6.88e-06	rs4850073	20.2218
s__Bifidobacterium_adolescentis	2	136707982	0.155851	0.020817	7.06e-14	rs6754311	56.0365
s__Bifidobacterium_adolescentis	4	62600423	0.0971883	0.0186404	1.85e-07	rs4351047	27.1772
s__Bifidobacterium_adolescentis	5	79644688	0.0791831	0.0178997	9.7e-06	rs10063054	19.5642
s__Bifidobacterium_adolescentis	6	169185589	0.111628	0.0246764	6.08e-06	rs6455422	20.4583
s__Bifidobacterium_adolescentis	6	92885622	-0.082761	0.0179317	3.92e-06	rs4256405	21.2959
s__Bifidobacterium_adolescentis	8	106880649	0.0995351	0.0214947	3.64e-06	rs11986537	21.4377
s__Bifidobacterium_adolescentis	9	34067427	0.165532	0.0363538	5.28e-06	rs144770262	20.7277
s__Bifidobacterium_adolescentis	9	95579816	0.0844345	0.0184397	4.67e-06	rs4110696	20.9614
s__Bifidobacterium_adolescentis	13	99384317	0.14565	0.0317535	4.5e-06	rs4646215	21.0342
s__Bifidobacterium_adolescentis	14	55666085	0.184682	0.0400043	3.9e-06	rs74394156	21.3071
s__Bifidobacterium_adolescentis	16	85669376	0.103317	0.0224329	4.11e-06	rs8045380	21.2061
s__Gordonibacter_pamelaeae	1	25484633	-0.205731	0.0450735	5.01e-06	rs7553861	20.8279
s__Gordonibacter_pamelaeae	3	69840865	-0.29581	0.0665444	8.78e-06	rs12637754	19.7556
s__Gordonibacter_pamelaeae	5	109401940	0.209792	0.044229	2.1e-06	rs2966752	22.4932
s__Gordonibacter_pamelaeae	8	3804179	0.310466	0.0668346	3.4e-06	rs62481637	21.5731
s__Eggerthella_unclassified	2	103065467	-0.345992	0.0762137	5.63e-06	rs141306664	20.6041
s__Eggerthella_unclassified	11	20188946	-0.341169	0.0757681	6.71e-06	rs35315167	20.27
s__Eggerthella_unclassified	14	27666390	-0.284764	0.0633653	6.99e-06	rs1245457	20.1909
s__Collinsella_aerofaciens	4	72485401	-0.183639	0.0411616	8.14e-06	rs11736801	19.8991
s__Collinsella_aerofaciens	6	92192361	0.165776	0.0366453	6.07e-06	rs17553786	20.4595
s__Collinsella_aerofaciens	8	128455694	-0.103329	0.0233385	9.54e-06	rs7831606	19.5969
s__Collinsella_aerofaciens	9	136146597	0.108642	0.0193746	2.05e-08	rs550057	31.4353
s__Collinsella_aerofaciens	10	5138104	0.177381	0.0392824	6.32e-06	rs72774015	20.3848
s__Collinsella_aerofaciens	11	12272720	0.104615	0.0229385	5.1e-06	rs61877169	20.7944
s__Collinsella_aerofaciens	12	128462574	0.146989	0.0326009	6.52e-06	rs61940669	20.3235
s__Collinsella_aerofaciens	14	95024931	-0.0805696	0.0180507	8.06e-06	rs7147611	19.9178
s__Collinsella_aerofaciens	17	64585285	0.124891	0.0259236	1.45e-06	rs72845940	23.2038
s__Collinsella_aerofaciens	20	55030081	0.0990318	0.0203866	1.19e-06	rs386274	23.5911
s__Adlercreutzia_equolifaciens	1	156659768	-0.122325	0.0253292	1.37e-06	rs7532302	23.3171
s__Adlercreutzia_equolifaciens	2	16345561	0.212645	0.0457604	3.37e-06	rs148883344	21.5883
s__Adlercreutzia_equolifaciens	4	122877809	-0.136352	0.0308172	9.67e-06	rs72682613	19.5715
s__Adlercreutzia_equolifaciens	6	163740322	-0.108442	0.0244839	9.46e-06	rs9347737	19.612
s__Adlercreutzia_equolifaciens	8	84315197	0.118588	0.0267934	9.6e-06	rs62529678	19.5845
s__Adlercreutzia_equolifaciens	9	12866508	-0.255589	0.0543213	2.54e-06	rs609909	22.1326
s__Adlercreutzia_equolifaciens	13	37318533	-0.221358	0.0481341	4.25e-06	rs73546364	21.1433
s__Bifidobacterium_longum	2	35127980	-0.0876715	0.018818	3.18e-06	rs13391731	21.6999
s__Bifidobacterium_longum	2	75637636	-0.122113	0.0273032	7.73e-06	rs6546996	19.9979
s__Bifidobacterium_longum	2	136407479	0.115634	0.0209054	3.18e-08	rs1446585	30.5874
s__Bifidobacterium_longum	3	21647818	0.128654	0.0263775	1.07e-06	rs6780177	23.783
s__Bifidobacterium_longum	4	118215853	0.0978871	0.0207273	2.33e-06	rs10033190	22.2973
s__Bifidobacterium_longum	4	84286100	-0.0863411	0.0191923	6.84e-06	rs11721919	20.2334
s__Bifidobacterium_longum	6	1602451	-0.155642	0.0311847	6.01e-07	rs7761703	24.9034
s__Bifidobacterium_longum	8	127678826	0.0990459	0.0223532	9.38e-06	rs13264085	19.6282
s__Bifidobacterium_longum	8	74432076	0.0825932	0.0184837	7.88e-06	rs11786426	19.9617
s__Bifidobacterium_longum	12	102075870	0.177891	0.0397631	7.69e-06	rs77019567	20.0095
s__Bifidobacterium_longum	12	30699515	-0.0925649	0.0205387	6.58e-06	rs10843776	20.3065
s__Bifidobacterium_longum	12	119644004	0.155347	0.0334656	3.45e-06	rs73412051	21.5425
s__Alistipes_senegalensis	2	6718574	-0.0878362	0.0188258	3.08e-06	rs13393033	21.7635
s__Alistipes_senegalensis	3	195951391	-0.0999442	0.0222453	7.03e-06	rs73083250	20.1802
s__Alistipes_senegalensis	7	5592436	0.137914	0.0311773	9.71e-06	rs852540	19.5626
s__Alistipes_senegalensis	10	117132048	-0.12505	0.028126	8.75e-06	rs592284	19.7624
s__Alistipes_senegalensis	10	52259742	0.0939735	0.0210477	8.01e-06	rs4935713	19.9292
s__Alistipes_senegalensis	11	28702277	-0.0860419	0.0178153	1.37e-06	rs7944200	23.3196
s__Alistipes_senegalensis	12	89922621	0.141409	0.029828	2.13e-06	rs56168514	22.4695
s__Alistipes_senegalensis	13	88663116	0.17014	0.0376019	6.05e-06	rs72643019	20.4683
s__Alistipes_senegalensis	13	74008908	0.103765	0.0230625	6.82e-06	rs9573198	20.2384
s__Alistipes_senegalensis	14	86046850	-0.09121	0.0186142	9.58e-07	rs7155195	24.004
s__Alistipes_senegalensis	18	11879825	-0.110537	0.0250167	9.94e-06	rs3786306	19.5183
s__Alistipes_senegalensis	18	56945042	0.0903404	0.0195139	3.66e-06	rs13381162	21.4271
s__Alistipes_shahii	1	66851542	-0.134691	0.0299956	7.11e-06	rs12134195	20.1581
s__Alistipes_shahii	2	84941232	-0.0882622	0.0187952	2.65e-06	rs1728059	22.0467
s__Alistipes_shahii	3	113301686	-0.168088	0.0371934	6.2e-06	rs34355813	20.4188
s__Alistipes_shahii	4	88801072	0.115968	0.0241116	1.51e-06	rs4693197	23.1266
s__Alistipes_shahii	6	6545643	-0.131509	0.029628	9.05e-06	rs79555856	19.6967
s__Alistipes_shahii	8	4453705	0.12916	0.0289128	7.92e-06	rs17070727	19.9509
s__Alistipes_shahii	9	23442387	0.113549	0.0245784	3.84e-06	rs7043141	21.3377
s__Alistipes_shahii	9	110273582	0.0948989	0.0210221	6.35e-06	rs34990336	20.3731
s__Alistipes_shahii	9	1521204	0.0887528	0.0199667	8.79e-06	rs9886784	19.7533
s__Alistipes_shahii	14	29958756	-0.0800937	0.0170429	2.61e-06	rs11161058	22.0799
s__Alistipes_shahii	18	27557607	-0.102602	0.022689	6.12e-06	rs6508629	20.4441
s__Alistipes_sp_AP11	1	17551034	0.13124	0.0291578	6.76e-06	rs2293915	20.254
s__Alistipes_sp_AP11	1	186786065	-0.189732	0.0412005	4.12e-06	rs12022867	21.2014
s__Alistipes_sp_AP11	3	7879112	0.124676	0.0280645	8.89e-06	rs55790429	19.7305
s__Alistipes_sp_AP11	8	15070111	0.193309	0.0340527	1.37e-08	rs28450200	32.2173
s__Alistipes_sp_AP11	14	51827473	-0.187095	0.0422432	9.47e-06	rs34886974	19.6109
s__Alistipes_sp_AP11	16	69959741	-0.279033	0.0598337	3.11e-06	rs13333427	21.7424
s__Alistipes_sp_AP11	17	31608930	0.139351	0.0287564	1.26e-06	rs1553042	23.4768
s__Alistipes_sp_AP11	17	52135707	0.241135	0.0538235	7.46e-06	rs71385354	20.0662
s__Alistipes_sp_AP11	18	30050356	0.161176	0.0361661	8.33e-06	rs11664566	19.8557
s__Alistipes_sp_AP11	18	377105	0.119481	0.0262257	5.22e-06	rs9958338	20.7506
s__Alistipes_sp_AP11	20	10218155	0.3004	0.0677435	9.23e-06	rs363031	19.6586
s__Alistipes_sp_AP11	20	59631773	-0.146211	0.0323458	6.18e-06	rs73147950	20.4274
s__Bacteroides_massiliensis	2	126039243	-0.119565	0.0242975	8.62e-07	rs12621563	24.2088
s__Bacteroides_massiliensis	4	124386894	-0.173678	0.0384507	6.28e-06	rs17807243	20.3971
s__Bacteroides_massiliensis	4	96464931	-0.140127	0.0315704	9.06e-06	rs6532564	19.6957
s__Bacteroides_massiliensis	7	181005	0.110844	0.0245683	6.43e-06	rs4916966	20.3499
s__Bacteroides_massiliensis	10	953842	0.177126	0.0398192	8.66e-06	rs112691179	19.7819
s__Bacteroides_massiliensis	11	134490977	-0.237213	0.0522438	5.61e-06	rs4937922	20.6108
s__Bacteroides_massiliensis	12	101231320	-0.148523	0.028725	2.33e-07	rs61944855	26.7273
s__Bacteroides_massiliensis	17	34461538	0.140255	0.0311237	6.59e-06	rs2889386	20.3021
s__Bacteroides_caccae	1	194030338	-0.179708	0.0405186	9.2e-06	rs12739496	19.6659
s__Bacteroides_caccae	3	137541085	-0.163509	0.0334846	1.04e-06	rs34612513	23.8386
s__Bacteroides_caccae	3	147732932	0.183247	0.0413997	9.59e-06	rs144905245	19.587
s__Bacteroides_caccae	7	3177604	-0.205733	0.0431904	1.9e-06	rs149486873	22.6841
s__Bacteroides_caccae	11	88139983	-0.0845478	0.0189817	8.42e-06	rs2457684	19.8345
s__Bacteroides_caccae	12	53379025	0.144297	0.030907	3.03e-06	rs12367159	21.7916
s__Bacteroides_caccae	12	116179325	-0.125405	0.0272938	4.33e-06	rs868452	21.1052
s__Bacteroides_caccae	13	63436800	-0.0880093	0.0190422	3.8e-06	rs2204037	21.3555
s__Bacteroides_caccae	17	37249250	0.112638	0.0245519	4.48e-06	rs11654291	21.042
s__Bacteroides_cellulosilyticus	3	98294454	0.11308	0.0243962	3.57e-06	rs4857402	21.479
s__Bacteroides_cellulosilyticus	4	37348193	0.126432	0.0285266	9.33e-06	rs11096868	19.6382
s__Bacteroides_cellulosilyticus	4	176733450	0.280985	0.0618366	5.52e-06	rs62338073	20.6425
s__Bacteroides_cellulosilyticus	6	3931188	0.18959	0.0398602	1.97e-06	rs35946101	22.6172
s__Bacteroides_cellulosilyticus	9	37733013	-0.118308	0.0260387	5.53e-06	rs2026546	20.6385
s__Bacteroides_cellulosilyticus	9	80141674	0.111938	0.0247631	6.17e-06	rs7030947	20.4283
s__Bacteroides_cellulosilyticus	10	126578768	0.127257	0.0279703	5.37e-06	rs7099427	20.6946
s__Bacteroides_cellulosilyticus	13	84559899	-0.21105	0.0453149	3.2e-06	rs10450862	21.6858
s__Bacteroides_cellulosilyticus	13	58186232	0.248924	0.0539308	3.92e-06	rs116972192	21.2984
s__Bacteroides_cellulosilyticus	17	74913863	0.157338	0.0355172	9.43e-06	rs2411041	19.619
s__Bacteroides_cellulosilyticus	19	53801863	0.115678	0.0257269	6.91e-06	rs12976637	20.2122
s__Bacteroides_cellulosilyticus	20	23757164	0.117225	0.0244946	1.7e-06	rs6049103	22.8975
s__Bacteroides_cellulosilyticus	21	46646005	0.10754	0.0242173	8.97e-06	rs2838820	19.7141
s__Bacteroides_clarus	1	110980659	0.188016	0.0414282	5.67e-06	rs814760	20.5914
s__Bacteroides_clarus	2	33375948	-0.164171	0.0346399	2.14e-06	rs11676681	22.4557
s__Bacteroides_clarus	3	77316688	-0.172977	0.0344305	5.06e-07	rs1470205	25.2335
s__Bacteroides_clarus	3	192752645	0.258555	0.0585189	9.95e-06	rs1157623	19.5165
s__Bacteroides_clarus	5	140186438	-0.155704	0.0345246	6.48e-06	rs3756337	20.3343
s__Bacteroides_clarus	5	169932910	-0.180697	0.0375989	1.54e-06	rs4867972	23.0908
s__Bacteroides_clarus	12	119247004	0.267509	0.0599541	8.12e-06	rs61944136	19.9034
s__Bacteroides_clarus	18	74875950	-0.261236	0.0580537	6.8e-06	rs1667938	20.2439
s__Bacteroides_clarus	22	21403971	-0.34627	0.0771182	7.12e-06	rs450741	20.156
s__Bacteroides_coprocola	1	54602977	-0.203872	0.0450655	6.07e-06	rs12078845	20.4604
s__Bacteroides_coprocola	1	36591554	0.265189	0.0591116	7.25e-06	rs274124	20.1212
s__Bacteroides_coprocola	11	80877325	-0.408239	0.0847866	1.47e-06	rs17141635	23.1773
s__Bacteroides_coprocola	14	90816301	-0.392908	0.0843559	3.2e-06	rs116667913	21.689
s__Bacteroides_dorei	3	31495219	-0.0909564	0.0204953	9.08e-06	rs11708946	19.69
s__Bacteroides_dorei	4	140747153	0.0819852	0.0184011	8.37e-06	rs795988	19.8459
s__Bacteroides_dorei	5	177707736	-0.157902	0.0319381	7.65e-07	rs72819063	24.4368
s__Bacteroides_dorei	5	158968834	-0.118995	0.0227144	1.62e-07	rs9313811	27.4374
s__Bacteroides_dorei	8	133534265	0.0940826	0.018166	2.23e-07	rs2721884	26.8156
s__Bacteroides_dorei	8	103731962	0.124893	0.0270739	3.97e-06	rs62523331	21.2746
s__Bacteroides_dorei	9	21796791	-0.081408	0.0172789	2.46e-06	rs10119693	22.1917
s__Bacteroides_dorei	9	8376899	0.098199	0.0221222	9.04e-06	rs2291958	19.699
s__Bacteroides_dorei	10	112533963	0.0869271	0.01948	8.11e-06	rs6585011	19.9077
s__Bacteroides_dorei	11	43521662	0.149524	0.0317478	2.48e-06	rs11037453	22.176
s__Bacteroides_dorei	13	73854666	-0.0861361	0.0193946	8.94e-06	rs7998315	19.7195
s__Bacteroides_dorei	13	103433051	-0.086536	0.0190852	5.78e-06	rs9518837	20.5536
s__Bacteroides_dorei	14	70447626	0.108916	0.0225637	1.39e-06	rs227442	23.2943
s__Bacteroides_dorei	15	24278595	-0.0772341	0.0173479	8.5e-06	rs387171	19.8158
s__Bacteroides_dorei	19	49257739	-0.0969861	0.019652	8.01e-07	rs838134	24.3497
s__Bacteroides_eggerthii	2	206599428	-0.122318	0.0275056	8.71e-06	rs1861386	19.7709
s__Bacteroides_eggerthii	5	154366183	0.125867	0.0283189	8.8e-06	rs286623	19.7496
s__Bacteroides_eggerthii	6	87288279	-0.252648	0.0541406	3.06e-06	rs114970711	21.7707
s__Bacteroides_eggerthii	7	11754881	-0.124602	0.0274661	5.72e-06	rs13312424	20.5752
s__Bacteroides_eggerthii	7	69711317	-0.258265	0.0563192	4.52e-06	rs7791761	21.0235
s__Bacteroides_eggerthii	12	121085949	-0.234803	0.0487333	1.45e-06	rs4767925	23.2083
s__Bacteroides_eggerthii	13	54678393	-0.132267	0.0283925	3.19e-06	rs9536634	21.6962
s__Bacteroides_eggerthii	14	104632132	-0.153012	0.0331316	3.87e-06	rs2487307	21.3233
s__Bacteroides_faecis	1	209121467	-0.18893	0.0413852	4.99e-06	rs7526994	20.8353
s__Bacteroides_faecis	1	15237140	-0.297238	0.0638288	3.21e-06	rs2690011	21.6802
s__Bacteroides_faecis	2	173193150	-0.354071	0.0772714	4.6e-06	rs79975503	20.9909
s__Bacteroides_faecis	3	3364182	-0.244486	0.0532914	4.48e-06	rs7648378	21.0417
s__Bacteroides_faecis	5	173382761	-0.426245	0.0794848	8.2e-08	rs13168379	28.75
s__Bacteroides_faecis	6	148627309	-0.177798	0.0383641	3.58e-06	rs9399647	21.4729
s__Bacteroides_faecis	7	141018239	0.195345	0.036911	1.21e-07	rs1124157	28.0015
s__Bacteroides_faecis	7	89055849	-0.219736	0.0424059	2.2e-07	rs259203	26.8434
s__Bacteroides_faecis	7	68426852	0.223141	0.0501194	8.5e-06	rs11772301	19.8169
s__Bacteroides_faecis	8	56769381	0.232126	0.0516597	7.01e-06	rs62516876	20.1851
s__Bacteroides_faecis	12	27152666	-0.326054	0.0676043	1.41e-06	rs7314394	23.2551
s__Bacteroides_faecis	12	107350988	-0.159798	0.0361068	9.61e-06	rs11113150	19.5818
s__Bacteroides_faecis	12	13091573	0.290597	0.0636582	5e-06	rs73068710	20.8335
s__Bacteroides_faecis	16	17420514	0.169229	0.0367915	4.23e-06	rs36017291	21.1516
s__Bacteroides_finegoldii	1	116021610	-0.230223	0.0518088	8.84e-06	rs74904967	19.7414
s__Bacteroides_finegoldii	1	112065200	-0.18865	0.0380806	7.27e-07	rs58255229	24.5354
s__Bacteroides_finegoldii	2	76664959	-0.34057	0.0759125	7.25e-06	rs116556966	20.1221
s__Bacteroides_finegoldii	2	58127907	0.154812	0.0342997	6.38e-06	rs2717057	20.3665
s__Bacteroides_finegoldii	2	38027626	0.159836	0.0359588	8.79e-06	rs1430034	19.7527
s__Bacteroides_finegoldii	4	111325310	0.284244	0.0632075	6.89e-06	rs58346872	20.2178
s__Bacteroides_finegoldii	6	25005968	0.26676	0.0594674	7.26e-06	rs111426764	20.1174
s__Bacteroides_finegoldii	7	125473561	-0.281229	0.0607097	3.62e-06	rs10215754	21.4532
s__Bacteroides_finegoldii	7	46988659	0.302229	0.0654044	3.82e-06	rs11773071	21.3475
s__Bacteroides_finegoldii	8	6032988	-0.362916	0.0769855	2.43e-06	rs73188646	22.2168
s__Bacteroides_finegoldii	9	32185642	-0.239556	0.0474534	4.46e-07	rs10970830	25.4781
s__Bacteroides_finegoldii	10	63670859	-0.251445	0.0521962	1.46e-06	rs2393782	23.2004
s__Bacteroides_finegoldii	12	4915208	-0.156201	0.0327887	1.9e-06	rs10744662	22.6886
s__Bacteroides_finegoldii	13	101977785	-0.172436	0.0338549	3.52e-07	rs496238	25.9359
s__Bacteroides_finegoldii	14	92147845	0.305615	0.0686014	8.39e-06	rs12889912	19.8413
s__Bacteroides_finegoldii	19	6653399	0.185454	0.0394933	2.66e-06	rs58668331	22.0452
s__Bacteroides_finegoldii	20	34004767	-0.148033	0.0328515	6.6e-06	rs62210593	20.2999
s__Bacteroides_finegoldii	20	52501768	0.227713	0.050323	6.04e-06	rs4809943	20.4706
s__Bacteroides_finegoldii	21	34801876	-0.21917	0.0486966	6.77e-06	rs8128362	20.2513
s__Bacteroides_fragilis	1	233287432	0.120344	0.026745	6.81e-06	rs1285852	20.2419
s__Bacteroides_fragilis	1	176593524	-0.209365	0.046587	6.99e-06	rs12565327	20.1914
s__Bacteroides_fragilis	3	185014098	0.143936	0.032187	7.75e-06	rs9818008	19.9924
s__Bacteroides_fragilis	3	21028234	0.184344	0.0411452	7.45e-06	rs912	20.0682
s__Bacteroides_fragilis	5	107975937	0.158132	0.0302849	1.77e-07	rs55835510	27.2568
s__Bacteroides_fragilis	5	53509186	-0.161285	0.0354143	5.26e-06	rs3797248	20.7357
s__Bacteroides_fragilis	6	37761715	-0.206994	0.0452174	4.7e-06	rs6458025	20.9504
s__Bacteroides_fragilis	6	131801089	-0.227896	0.0493096	3.81e-06	rs6909908	21.3549
s__Bacteroides_fragilis	7	68894018	-0.127395	0.0266178	1.7e-06	rs11770593	22.9007
s__Bacteroides_fragilis	8	130410952	-0.234443	0.0486633	1.45e-06	rs77062729	23.2038
s__Bacteroides_fragilis	11	82371506	-0.150624	0.0300582	5.41e-07	rs3885195	25.1044
s__Bacteroides_fragilis	11	94774159	-0.152159	0.0340953	8.09e-06	rs11021021	19.911
s__Bacteroides_fragilis	12	10987236	0.206547	0.0413572	5.91e-07	rs34059605	24.9358
s__Bacteroides_fragilis	12	125986360	0.195673	0.0429614	5.25e-06	rs4430574	20.7392
s__Bacteroides_fragilis	13	101525691	0.119468	0.0269951	9.62e-06	rs4772337	19.5804
s__Bacteroides_fragilis	14	72550927	-0.256543	0.0563626	5.32e-06	rs4902984	20.7122
s__Bacteroides_fragilis	14	34477937	-0.188352	0.03826	8.53e-07	rs10137996	24.2292
s__Bacteroides_fragilis	15	92907122	0.11446	0.0256081	7.83e-06	rs12900979	19.9729
s__Bacteroides_intestinalis	11	102818171	-0.190425	0.0421554	6.27e-06	rs17860571	20.4
s__Bacteroides_intestinalis	13	109730036	-0.364852	0.0753615	1.29e-06	rs72656234	23.4327
s__Bacteroides_intestinalis	17	43121308	-0.209751	0.0473993	9.64e-06	rs4793180	19.5773
s__Bacteroides_intestinalis	20	13775032	-0.178894	0.0389757	4.43e-06	rs4814260	21.0616
s__Bacteroides_ovatus	1	48503280	-0.0840401	0.018326	4.52e-06	rs303925	21.0245
s__Bacteroides_ovatus	2	33849581	-0.0830115	0.0172003	1.39e-06	rs59809293	23.2859
s__Bacteroides_ovatus	2	56319707	-0.15371	0.0346341	9.07e-06	rs190949005	19.6917
s__Bacteroides_ovatus	3	127211963	0.146038	0.0292312	5.85e-07	rs112057053	24.9532
s__Bacteroides_ovatus	4	126550852	-0.184455	0.0372574	7.39e-07	rs72677788	24.5044
s__Bacteroides_ovatus	4	38287192	-0.0906092	0.0190192	1.9e-06	rs9684138	22.6907
s__Bacteroides_ovatus	4	57505068	0.0856274	0.0190584	7.03e-06	rs73240572	20.1809
s__Bacteroides_ovatus	5	31623146	0.100289	0.0217126	3.86e-06	rs4867356	21.329
s__Bacteroides_ovatus	8	142862278	0.0993576	0.0195692	3.83e-07	rs67659622	25.7717
s__Bacteroides_ovatus	9	94379045	-0.082971	0.0181463	4.82e-06	rs1021440	20.9009
s__Bacteroides_ovatus	9	104830105	-0.16593	0.0370648	7.58e-06	rs10820045	20.0361
s__Bacteroides_ovatus	11	112426121	-0.127782	0.0277418	4.1e-06	rs75642318	21.2108
s__Bacteroides_ovatus	17	7630301	0.0964362	0.0191952	5.06e-07	rs2642158	25.2338
s__Bacteroides_ovatus	18	5850906	-0.123755	0.0264539	2.9e-06	rs11873510	21.8793
s__Bacteroides_ovatus	18	22785354	-0.087747	0.0172424	3.6e-07	rs9304475	25.8915
s__Bacteroides_plebeius	5	154996909	0.367179	0.0767104	1.7e-06	rs2432926	22.9052
s__Bacteroides_plebeius	10	15798477	-0.208945	0.0458115	5.09e-06	rs7070312	20.7971
s__Bacteroides_plebeius	12	108699774	-0.293991	0.0608828	1.37e-06	rs12578852	23.3113
s__Bacteroides_plebeius	14	38065813	0.169767	0.0347573	1.04e-06	rs10145379	23.8508
s__Bacteroides_plebeius	16	78635193	-0.202383	0.0449495	6.72e-06	rs1828518	20.2668
s__Bacteroides_plebeius	19	31280754	-0.174622	0.0394652	9.66e-06	rs34375501	19.573
s__Bacteroides_plebeius	22	43881816	-0.25565	0.0570272	7.36e-06	rs28681338	20.0916
s__Bacteroides_salyersiae	1	55691384	0.3336	0.072423	4.1e-06	rs17111728	21.2123
s__Bacteroides_salyersiae	3	116352196	0.379903	0.0854692	8.79e-06	rs76194327	19.7521
s__Bacteroides_salyersiae	4	71520630	0.266974	0.0538601	7.17e-07	rs16845299	24.5636
s__Bacteroides_salyersiae	5	153797049	0.241028	0.0495792	1.17e-06	rs3776996	23.6278
s__Bacteroides_salyersiae	6	4456400	-0.177503	0.0385789	4.2e-06	rs1265300	21.1641
s__Bacteroides_salyersiae	6	32211085	-0.175941	0.0388333	5.88e-06	rs412657	20.5217
s__Bacteroides_salyersiae	7	36769290	0.177922	0.0399738	8.55e-06	rs12534702	19.806
s__Bacteroides_salyersiae	10	120769498	0.40355	0.0882902	4.86e-06	rs117662076	20.8861
s__Bacteroides_salyersiae	12	116186282	0.264683	0.0586407	6.37e-06	rs780878	20.3677
s__Bacteroides_salyersiae	14	21431376	-0.192312	0.0420479	4.79e-06	rs12896430	20.9128
s__Bacteroides_salyersiae	18	51206632	-0.190905	0.042414	6.76e-06	rs9960494	20.2537
s__Bacteroides_stercoris	2	56090113	0.0919616	0.0200997	4.76e-06	rs11125607	20.9277
s__Bacteroides_stercoris	3	19519043	-0.0966639	0.0217291	8.64e-06	rs9809140	19.7849
s__Bacteroides_stercoris	4	73807786	-0.127232	0.0282087	6.47e-06	rs78677736	20.3383
s__Bacteroides_stercoris	5	180541589	-0.099745	0.019963	5.84e-07	rs1549206	24.9585
s__Bacteroides_stercoris	5	179860451	0.119733	0.0253437	2.31e-06	rs73812271	22.3139
s__Bacteroides_stercoris	6	153263149	0.0916145	0.0206942	9.55e-06	rs12110522	19.5938
s__Bacteroides_stercoris	8	16087631	-0.0984235	0.0218861	6.89e-06	rs10101109	20.2185
s__Bacteroides_stercoris	9	130977520	-0.100342	0.0210076	1.78e-06	rs3003597	22.8087
s__Bacteroides_thetaiotaomicron	2	45855171	-0.0909832	0.0197315	4.01e-06	rs4405810	21.2564
s__Bacteroides_thetaiotaomicron	4	163760671	-0.178567	0.0360015	7.05e-07	rs77761288	24.5951
s__Bacteroides_thetaiotaomicron	6	107573790	0.15339	0.0326079	2.55e-06	rs74500162	22.1226
s__Bacteroides_thetaiotaomicron	6	217062	0.190637	0.0391636	1.13e-06	rs72833501	23.6885
s__Bacteroides_thetaiotaomicron	7	39816277	-0.117849	0.0249058	2.23e-06	rs1811207	22.384
s__Bacteroides_thetaiotaomicron	14	83577146	-0.0936504	0.0208602	7.14e-06	rs10144174	20.1498
s__Bacteroides_thetaiotaomicron	17	10007092	-0.095204	0.0208389	4.91e-06	rs12938892	20.8664
s__Bacteroides_thetaiotaomicron	20	59629320	0.107775	0.021175	3.59e-07	rs62199113	25.8986
s__Bacteroides_uniformis	1	244471371	0.0794256	0.0179132	9.25e-06	rs6694880	19.6545
s__Bacteroides_uniformis	6	41378487	-0.117475	0.0251846	3.09e-06	rs12209689	21.7525
s__Bacteroides_uniformis	8	137699220	0.156692	0.0341991	4.61e-06	rs140675300	20.9871
s__Bacteroides_uniformis	8	58204133	-0.144601	0.0327133	9.86e-06	rs78786599	19.5336
s__Bacteroides_uniformis	11	4830320	0.0798486	0.0174522	4.76e-06	rs1865283	20.9277
s__Bacteroides_uniformis	11	46188386	0.11295	0.0255679	9.98e-06	rs140914801	19.5106
s__Bacteroides_uniformis	12	39538134	-0.106241	0.0233689	5.46e-06	rs11170859	20.6631
s__Bacteroides_uniformis	13	88174396	0.0811147	0.0177843	5.09e-06	rs61960721	20.7976
s__Bacteroides_vulgatus	2	57276048	0.0886546	0.0189872	3.02e-06	rs56282904	21.7956
s__Bacteroides_vulgatus	2	15240601	-0.160154	0.036148	9.4e-06	rs6732796	19.6243
s__Bacteroides_vulgatus	3	69516937	0.0871456	0.0189414	4.21e-06	rs1498839	21.1619
s__Bacteroides_vulgatus	6	16807562	0.0948871	0.0213763	9.04e-06	rs13193662	19.6987
s__Bacteroides_vulgatus	8	132765741	0.105021	0.0237637	9.9e-06	rs1514626	19.5259
s__Bacteroides_vulgatus	15	73669313	0.149921	0.0322005	3.23e-06	rs142222485	21.6714
s__Bacteroides_vulgatus	16	115817	0.081255	0.0170316	1.83e-06	rs11646266	22.755
s__Bacteroides_vulgatus	20	16934650	-0.073067	0.01654	9.98e-06	rs6044532	19.5101
s__Bacteroides_xylanisolvens	2	193015711	0.0967949	0.0200587	1.4e-06	rs1137722	23.2802
s__Bacteroides_xylanisolvens	2	33380436	-0.0869066	0.019514	8.45e-06	rs17565877	19.829
s__Bacteroides_xylanisolvens	5	54891954	0.0951037	0.0210174	6.04e-06	rs7380390	20.4703
s__Bacteroides_xylanisolvens	5	96941137	0.18282	0.0410783	8.57e-06	rs4869373	19.8021
s__Bacteroides_xylanisolvens	5	100809936	-0.112837	0.0250366	6.58e-06	rs463212	20.3067
s__Bacteroides_xylanisolvens	6	168150936	0.152257	0.0284751	8.94e-08	rs111452233	28.5833
s__Bacteroides_xylanisolvens	8	131196683	-0.100809	0.0222193	5.71e-06	rs4733774	20.5791
s__Bacteroides_xylanisolvens	11	10489428	0.205696	0.0457741	7e-06	rs11522665	20.1883
s__Bacteroides_xylanisolvens	11	107894312	-0.119958	0.0260995	4.3e-06	rs12416788	21.1194
s__Bacteroides_xylanisolvens	12	85018579	-0.0893192	0.0195497	4.9e-06	rs10862904	20.8688
s__Bacteroides_xylanisolvens	16	20676354	0.186202	0.040302	3.83e-06	rs12443593	21.3404
s__Bacteroides_xylanisolvens	16	54060498	0.0945071	0.0213508	9.58e-06	rs2302675	19.5879
s__Bacteroides_xylanisolvens	16	56645219	-0.201166	0.0424561	2.16e-06	rs34558519	22.4448
s__Bacteroides_xylanisolvens	19	57147233	0.194145	0.0400209	1.23e-06	rs117675525	23.527
s__Alistipes_putredinis	4	100462085	-0.166716	0.0370242	6.7e-06	rs143528380	20.2708
s__Alistipes_putredinis	7	155797686	-0.0834013	0.0188709	9.89e-06	rs6459977	19.5276
s__Alistipes_putredinis	9	137338430	-0.0933371	0.0210221	9e-06	rs3118528	19.7081
s__Alistipes_putredinis	10	98247143	0.112555	0.0250319	6.91e-06	rs874372	20.2129
s__Alistipes_putredinis	12	54394497	-0.077173	0.0163185	2.25e-06	rs2241820	22.3593
s__Alistipes_putredinis	12	126554565	-0.077538	0.0171743	6.34e-06	rs6489044	20.3779
s__Alistipes_putredinis	14	37075839	-0.102709	0.0228548	6.99e-06	rs77715803	20.1906
s__Bacteroidales_bacterium_ph8	2	200897873	-0.0823321	0.0178522	3.99e-06	rs203770	21.2639
s__Bacteroidales_bacterium_ph8	2	137536904	-0.0817186	0.0166929	9.81e-07	rs2465095	23.9589
s__Bacteroidales_bacterium_ph8	4	2706103	0.0752817	0.0168888	8.29e-06	rs55712042	19.8641
s__Bacteroidales_bacterium_ph8	7	36134000	0.131635	0.0296165	8.8e-06	rs2700958	19.7498
s__Bacteroidales_bacterium_ph8	16	73660160	0.086934	0.0178413	1.1e-06	rs12449080	23.7364
s__Bacteroidales_bacterium_ph8	17	65679135	-0.16527	0.0370136	8e-06	rs12602625	19.9321
s__Bacteroidales_bacterium_ph8	17	36156378	-0.0981686	0.0215664	5.32e-06	rs2008778	20.7147
s__Bacteroidales_bacterium_ph8	19	46908968	0.0910584	0.0204129	8.16e-06	rs35445518	19.8938
s__Barnesiella_intestinihominis	1	175415285	0.134728	0.0296875	5.67e-06	rs78335793	20.59
s__Barnesiella_intestinihominis	2	127772373	-0.078774	0.0173338	5.51e-06	rs67396441	20.6474
s__Barnesiella_intestinihominis	2	38063634	0.153113	0.0333452	4.4e-06	rs62135856	21.0788
s__Barnesiella_intestinihominis	3	109435292	-0.189853	0.0427218	8.83e-06	rs115004061	19.7435
s__Barnesiella_intestinihominis	3	65846859	0.0813722	0.0183979	9.74e-06	rs2132254	19.557
s__Barnesiella_intestinihominis	4	32616774	0.0829817	0.0179739	3.9e-06	rs9884588	21.3092
s__Barnesiella_intestinihominis	4	106433814	-0.15714	0.0340508	3.93e-06	rs10026787	21.2915
s__Barnesiella_intestinihominis	6	167939982	-0.111339	0.0209362	1.05e-07	rs6920861	28.274
s__Barnesiella_intestinihominis	8	3804085	0.168486	0.0349489	1.43e-06	rs74448867	23.2353
s__Barnesiella_intestinihominis	9	79234647	0.100962	0.0222594	5.74e-06	rs700801	20.5673
s__Barnesiella_intestinihominis	15	77314031	-0.109071	0.0224716	1.21e-06	rs8029854	23.5526
s__Barnesiella_intestinihominis	15	101902700	0.0935179	0.0205925	5.59e-06	rs1078988	20.6186
s__Barnesiella_intestinihominis	22	45256730	0.161911	0.0350088	3.75e-06	rs34437635	21.3839
s__Coprobacter_fastidiosus	4	177157192	0.196849	0.0415042	2.11e-06	rs75238635	22.489
s__Coprobacter_fastidiosus	7	147486250	-0.139492	0.0305328	4.91e-06	rs112428203	20.8667
s__Coprobacter_fastidiosus	11	47363215	-0.122603	0.024144	3.81e-07	rs2697923	25.7793
s__Coprobacter_fastidiosus	12	20347763	-0.134792	0.0289918	3.33e-06	rs1896610	21.6105
s__Coprobacter_fastidiosus	13	59329981	0.171836	0.0334913	2.89e-07	rs79594952	26.3179
s__Coprobacter_fastidiosus	17	21062412	-0.125506	0.0237135	1.21e-07	rs12232484	28.0043
s__Coprobacter_fastidiosus	19	21799037	0.113367	0.0244873	3.66e-06	rs12463384	21.4279
s__Odoribacter_splanchnicus	3	42925008	0.109896	0.0208761	1.41e-07	rs13096936	27.7047
s__Odoribacter_splanchnicus	4	180655477	0.0862234	0.0189004	5.07e-06	rs2383400	20.8064
s__Odoribacter_splanchnicus	5	37814102	-0.103454	0.0234163	9.96e-06	rs11111	19.514
s__Odoribacter_splanchnicus	6	68516989	-0.187932	0.0419932	7.63e-06	rs76880769	20.0231
s__Odoribacter_splanchnicus	7	186119	0.0851714	0.0187403	5.5e-06	rs6583351	20.6501
s__Odoribacter_splanchnicus	8	125596990	0.130826	0.0292709	7.84e-06	rs7011780	19.9712
s__Odoribacter_splanchnicus	9	81809148	-0.0842361	0.0187999	7.44e-06	rs7019674	20.0712
s__Odoribacter_splanchnicus	12	2075984	0.0905437	0.0184222	8.88e-07	rs2470427	24.1502
s__Odoribacter_splanchnicus	15	46935830	-0.0921548	0.0185091	6.4e-07	rs495710	24.783
s__Odoribacter_splanchnicus	16	66912905	-0.0880651	0.0187815	2.75e-06	rs152172	21.9804
s__Odoribacter_splanchnicus	16	87943237	0.191045	0.0422441	6.11e-06	rs117633633	20.4469
s__Odoribacter_splanchnicus	17	37804675	-0.201543	0.0417131	1.35e-06	rs74682567	23.3388
s__Odoribacter_splanchnicus	20	61629312	-0.172843	0.0389841	9.26e-06	rs73619447	19.6524
s__Odoribacter_splanchnicus	22	33176834	0.101205	0.0224536	6.57e-06	rs5754282	20.3105
s__Parabacteroides_distasonis	1	166377590	-0.0827271	0.0185553	8.26e-06	rs6688656	19.8723
s__Parabacteroides_distasonis	3	140418	-0.216031	0.0401629	7.49e-08	rs62227335	28.9248
s__Parabacteroides_distasonis	6	79910280	0.0862921	0.0183785	2.66e-06	rs9343883	22.0399
s__Parabacteroides_distasonis	7	46173126	-0.0869376	0.0192049	5.99e-06	rs6970565	20.487
s__Parabacteroides_distasonis	7	18634822	0.09487	0.0208954	5.62e-06	rs3814989	20.6084
s__Parabacteroides_distasonis	7	1025533	0.10494	0.0220496	1.94e-06	rs3735683	22.6448
s__Parabacteroides_distasonis	9	105974249	-0.0868403	0.0191875	6.01e-06	rs7853135	20.4783
s__Parabacteroides_distasonis	16	69943500	-0.187154	0.0388118	1.42e-06	rs60248492	23.2465
s__Parabacteroides_distasonis	19	8106521	-0.0823059	0.0183647	7.4e-06	rs6603134	20.0808
s__Parabacteroides_goldsteinii	2	216625794	0.219779	0.0430468	3.3e-07	rs1357368	26.0602
s__Parabacteroides_goldsteinii	2	2894009	-0.2545	0.0570862	8.27e-06	rs12617695	19.8701
s__Parabacteroides_goldsteinii	5	56719668	0.181674	0.0397493	4.87e-06	rs2898012	20.884
s__Parabacteroides_goldsteinii	7	71112510	0.174374	0.0387882	6.94e-06	rs3973922	20.2047
s__Parabacteroides_goldsteinii	8	114196676	0.175621	0.0380297	3.87e-06	rs988862	21.3204
s__Parabacteroides_goldsteinii	14	93123991	-0.175377	0.0389933	6.87e-06	rs12879040	20.2233
s__Parabacteroides_goldsteinii	14	52768125	-0.242375	0.0533469	5.54e-06	rs8006060	20.6369
s__Parabacteroides_johnsonii	1	60975097	-0.304541	0.0665955	4.81e-06	rs11806181	20.9069
s__Parabacteroides_johnsonii	2	77881630	-0.261356	0.050743	2.6e-07	rs62163269	26.5216
s__Parabacteroides_johnsonii	4	4825522	0.297944	0.0639105	3.13e-06	rs11724182	21.7276
s__Parabacteroides_johnsonii	4	178513823	0.211231	0.042932	8.65e-07	rs17693136	24.2014
s__Parabacteroides_johnsonii	5	4016609	-0.170235	0.0366008	3.3e-06	rs568692	21.6274
s__Parabacteroides_johnsonii	7	4166627	-0.272144	0.0601463	6.05e-06	rs598632	20.4676
s__Parabacteroides_johnsonii	8	142347170	-0.278934	0.0613959	5.54e-06	rs13275750	20.6354
s__Parabacteroides_johnsonii	9	1809229	-0.287556	0.0642764	7.69e-06	rs114845775	20.0092
s__Parabacteroides_johnsonii	15	36249420	-0.203089	0.0459139	9.72e-06	rs12101679	19.5601
s__Parabacteroides_merdae	1	63034646	-0.111275	0.0241536	4.09e-06	rs12116657	21.2187
s__Parabacteroides_merdae	3	113830519	0.0825402	0.0183823	7.12e-06	rs7631540	20.1567
s__Parabacteroides_merdae	5	98109148	-0.0876039	0.0183017	1.7e-06	rs1508792	22.9061
s__Parabacteroides_merdae	5	171276393	0.089625	0.0198436	6.28e-06	rs702101	20.3941
s__Parabacteroides_merdae	6	132090239	0.199748	0.0409473	1.07e-06	rs66722558	23.7904
s__Parabacteroides_merdae	9	133313115	0.141557	0.0307803	4.25e-06	rs4237122	21.1449
s__Parabacteroides_merdae	10	67316008	0.109025	0.0228223	1.78e-06	rs10733815	22.815
s__Parabacteroides_merdae	19	46810991	0.171144	0.0335108	3.27e-07	rs2005874	26.076
s__Parabacteroides_merdae	22	24326693	0.218192	0.0457119	1.81e-06	rs148330790	22.7775
s__Parabacteroides_unclassified	1	182194093	0.145854	0.0316024	3.93e-06	rs10911039	21.2953
s__Parabacteroides_unclassified	3	67392138	0.12447	0.0268435	3.54e-06	rs1580572	21.4951
s__Parabacteroides_unclassified	5	67335548	-0.111505	0.0249869	8.1e-06	rs12697058	19.9091
s__Parabacteroides_unclassified	7	884704	0.108871	0.0231234	2.5e-06	rs10281779	22.162
s__Parabacteroides_unclassified	8	98791018	-0.150144	0.0318987	2.51e-06	rs2449506	22.1492
s__Parabacteroides_unclassified	9	14438751	0.141678	0.0318804	8.83e-06	rs303729	19.7445
s__Parabacteroides_unclassified	12	130862390	-0.166807	0.0317329	1.47e-07	rs12809872	27.6246
s__Parabacteroides_unclassified	13	31631553	0.108843	0.0235487	3.8e-06	rs4943000	21.3577
s__Paraprevotella_clara	2	205258852	0.15142	0.033392	5.77e-06	rs6748817	20.5575
s__Paraprevotella_clara	2	228058913	0.111297	0.0249482	8.15e-06	rs13429913	19.8965
s__Paraprevotella_clara	2	127208407	0.200395	0.0452748	9.59e-06	rs113022358	19.5861
s__Paraprevotella_clara	2	53508689	0.117013	0.0262963	8.6e-06	rs11678259	19.7955
s__Paraprevotella_clara	4	161237172	-0.16846	0.0323433	1.9e-07	rs4459949	27.1214
s__Paraprevotella_clara	6	136131888	0.119616	0.0257131	3.29e-06	rs2027516	21.635
s__Paraprevotella_clara	6	12080585	-0.15346	0.0344169	8.24e-06	rs9462447	19.8763
s__Paraprevotella_clara	6	3651407	-0.227444	0.0488069	3.16e-06	rs56353270	21.7107
s__Paraprevotella_clara	6	151626774	-0.113861	0.0252374	6.43e-06	rs9397388	20.3493
s__Paraprevotella_clara	9	109618233	-0.213224	0.0464187	4.36e-06	rs12686124	21.0947
s__Paraprevotella_clara	13	29254871	0.182505	0.0361045	4.31e-07	rs1305081	25.5455
s__Paraprevotella_clara	19	53549135	0.170615	0.0374643	5.26e-06	rs57091306	20.7342
s__Paraprevotella_clara	22	35855603	0.174909	0.0351324	6.41e-07	rs73415022	24.7797
s__Paraprevotella_unclassified	2	10086506	-0.156632	0.0329211	1.96e-06	rs891501	22.6308
s__Paraprevotella_unclassified	2	27356929	0.114394	0.0255503	7.56e-06	rs72810711	20.0402
s__Paraprevotella_unclassified	4	98267549	0.108741	0.0246128	9.96e-06	rs11938983	19.5143
s__Paraprevotella_unclassified	5	75669542	0.109297	0.0241709	6.13e-06	rs246783	20.4418
s__Paraprevotella_unclassified	7	101245403	0.120795	0.0260739	3.61e-06	rs6465823	21.4572
s__Paraprevotella_unclassified	8	18288003	0.106861	0.0234094	5e-06	rs7015972	20.8327
s__Paraprevotella_unclassified	9	105142673	0.112149	0.0222536	4.67e-07	rs10760885	25.3909
s__Paraprevotella_unclassified	10	102679088	0.140115	0.0307585	5.23e-06	rs1969724	20.7456
s__Paraprevotella_unclassified	12	121053044	0.109243	0.0235722	3.58e-06	rs4767918	21.4721
s__Paraprevotella_unclassified	14	94394345	0.0995816	0.0224842	9.47e-06	rs12895134	19.6106
s__Paraprevotella_xylaniphila	1	245894994	0.194644	0.0436384	8.18e-06	rs113640907	19.8899
s__Paraprevotella_xylaniphila	1	168806253	-0.175102	0.0365445	1.66e-06	rs61801633	22.9523
s__Paraprevotella_xylaniphila	4	127340666	-0.17446	0.0377058	3.71e-06	rs595638	21.4024
s__Paraprevotella_xylaniphila	4	67067806	-0.138415	0.0313039	9.79e-06	rs3919827	19.546
s__Paraprevotella_xylaniphila	6	159803460	0.182133	0.0397743	4.67e-06	rs4709313	20.9633
s__Paraprevotella_xylaniphila	7	152227594	0.127487	0.028503	7.72e-06	rs6970331	20.0004
s__Paraprevotella_xylaniphila	8	26116276	-0.267528	0.0584491	4.71e-06	rs9314321	20.9445
s__Paraprevotella_xylaniphila	14	59214448	-0.152845	0.0318161	1.56e-06	rs311865	23.0726
s__Paraprevotella_xylaniphila	17	11186003	-0.282918	0.0600299	2.44e-06	rs2005815	22.2062
s__Paraprevotella_xylaniphila	20	4594466	0.162031	0.0354396	4.83e-06	rs6052686	20.8981
s__Paraprevotella_xylaniphila	22	23936314	-0.211992	0.0473853	7.68e-06	rs62240505	20.0096
s__Prevotella_copri	2	139296037	-0.167427	0.0376791	8.85e-06	rs6745806	19.7396
s__Prevotella_copri	2	180583709	-0.155553	0.0341678	5.3e-06	rs79216963	20.721
s__Prevotella_copri	5	150566196	-0.0931547	0.019803	2.55e-06	rs12657476	22.1226
s__Prevotella_copri	8	17991955	0.0964986	0.0206581	2.99e-06	rs4503137	21.8147
s__Prevotella_copri	9	94443717	0.138723	0.029459	2.49e-06	rs73654027	22.1691
s__Prevotella_copri	10	113295291	0.121321	0.0269851	6.93e-06	rs7088001	20.2075
s__Prevotella_copri	11	34052765	-0.0884542	0.0198105	8.01e-06	rs2421570	19.9312
s__Prevotella_copri	11	111155302	-0.0870117	0.0193783	7.12e-06	rs7930251	20.1563
s__Prevotella_copri	13	100217440	-0.114611	0.025178	5.31e-06	rs9517773	20.7156
s__Prevotella_copri	13	49405223	-0.0847702	0.0191442	9.51e-06	rs12870360	19.602
s__Prevotella_copri	16	84948251	0.157054	0.0339477	3.72e-06	rs72799593	21.3976
s__Prevotella_copri	21	28158333	-0.158693	0.0352357	6.68e-06	rs55749361	20.2786
s__Prevotella_copri	22	27783185	0.0822546	0.0185732	9.48e-06	rs6005414	19.6081
s__Prevotella_copri	22	23715418	0.0949466	0.0200351	2.15e-06	rs2330438	22.4524
s__Alistipes_finegoldii	1	112076856	-0.108937	0.0236079	3.94e-06	rs12028677	21.2875
s__Alistipes_finegoldii	3	69163936	0.0878396	0.0197668	8.84e-06	rs57119184	19.7422
s__Alistipes_finegoldii	6	5787678	-0.117157	0.026068	6.98e-06	rs60475061	20.1934
s__Alistipes_finegoldii	6	1263359	0.112476	0.0238178	2.33e-06	rs12192901	22.2948
s__Alistipes_finegoldii	9	1046539	0.119297	0.0262192	5.36e-06	rs67032605	20.697
s__Alistipes_finegoldii	10	131571972	0.0813715	0.0171055	1.96e-06	rs10829629	22.6236
s__Alistipes_finegoldii	12	87292283	-0.0956743	0.0206046	3.43e-06	rs7962165	21.5551
s__Alistipes_finegoldii	18	25506994	0.14335	0.0323427	9.33e-06	rs13381124	19.6395
s__Alistipes_finegoldii	19	30131562	0.088168	0.0178406	7.73e-07	rs10407049	24.4169
s__Alistipes_finegoldii	22	45821518	-0.159958	0.0356824	7.37e-06	rs111585182	20.0905
s__Alistipes_indistinctus	2	98992113	-0.112772	0.0241344	2.97e-06	rs2055593	21.8282
s__Alistipes_indistinctus	2	31394676	0.110108	0.0239182	4.15e-06	rs1443711	21.187
s__Alistipes_indistinctus	3	179137273	-0.09041	0.019464	3.4e-06	rs1362650	21.5703
s__Alistipes_indistinctus	3	61320539	0.162776	0.0344181	2.25e-06	rs73102812	22.3612
s__Alistipes_indistinctus	5	63111148	0.113209	0.0221762	3.31e-07	rs12332306	26.0541
s__Alistipes_indistinctus	5	174686892	-0.134288	0.0252357	1.03e-07	rs62390586	28.3095
s__Alistipes_indistinctus	5	156575312	0.121838	0.0248805	9.73e-07	rs11957434	23.9737
s__Alistipes_indistinctus	6	131630172	0.126348	0.028377	8.49e-06	rs4897508	19.8194
s__Alistipes_indistinctus	8	14707890	0.119161	0.0253637	2.63e-06	rs62493320	22.0664
s__Alistipes_indistinctus	9	24786605	0.174315	0.0390392	8e-06	rs10966460	19.9322
s__Alistipes_indistinctus	10	8223518	0.113499	0.023611	1.53e-06	rs2789623	23.1017
s__Alistipes_indistinctus	14	54954582	-0.0988055	0.0215084	4.35e-06	rs8015391	21.0976
s__Alistipes_onderdonkii	4	114611948	0.11056	0.0246844	7.5e-06	rs7660775	20.0557
s__Alistipes_onderdonkii	7	13303509	0.0881322	0.017565	5.23e-07	rs7804962	25.1687
s__Alistipes_onderdonkii	9	38274267	-0.0757035	0.0170995	9.54e-06	rs488197	19.5953
s__Alistipes_onderdonkii	9	7518169	-0.0949791	0.0208872	5.44e-06	rs7850333	20.672
s__Alistipes_onderdonkii	11	8114103	-0.0967085	0.0196558	8.65e-07	rs11041738	24.2011
s__Alistipes_onderdonkii	12	77760259	-0.0978269	0.0217625	6.95e-06	rs11104946	20.2016
s__Alistipes_onderdonkii	14	97461817	-0.0730403	0.0164339	8.81e-06	rs8011841	19.7484
s__Alistipes_onderdonkii	15	55772583	-0.145622	0.0326046	7.96e-06	rs117024060	19.9427
s__Lactobacillus_delbrueckii	1	244935076	0.319997	0.0682303	2.73e-06	rs60200511	21.99
s__Lactobacillus_delbrueckii	3	55103700	-0.32208	0.071939	7.57e-06	rs1458987	20.0395
s__Lactobacillus_delbrueckii	3	112191202	-0.318667	0.0708029	6.77e-06	rs12488234	20.2516
s__Lactobacillus_delbrueckii	3	66026666	0.408662	0.090122	5.77e-06	rs28635178	20.5568
s__Lactobacillus_delbrueckii	4	187526100	0.20506	0.0446326	4.34e-06	rs11734017	21.1031
s__Lactobacillus_delbrueckii	5	118301430	0.195759	0.0420816	3.29e-06	rs299199	21.6345
s__Lactobacillus_delbrueckii	7	48196153	0.325695	0.0734979	9.36e-06	rs35870858	19.6318
s__Lactobacillus_delbrueckii	9	6556948	-0.17962	0.0401337	7.62e-06	rs4333664	20.0253
s__Lactobacillus_delbrueckii	9	76162393	-0.407555	0.0920671	9.57e-06	rs278731	19.5908
s__Lactobacillus_delbrueckii	10	133569215	0.199777	0.0436121	4.63e-06	rs4433502	20.978
s__Lactobacillus_delbrueckii	11	95301453	-0.216494	0.0452388	1.71e-06	rs735027	22.8959
s__Lactobacillus_delbrueckii	12	108841863	0.393284	0.0886952	9.25e-06	rs11113894	19.6562
s__Lactobacillus_delbrueckii	13	76646062	-0.275378	0.0589864	3.03e-06	rs9544137	21.7893
s__Lactobacillus_delbrueckii	14	73182541	-0.201062	0.0446853	6.81e-06	rs2332915	20.2404
s__Lactobacillus_delbrueckii	16	62320487	-0.188661	0.0418046	6.39e-06	rs4450413	20.3612
s__Lactobacillus_delbrueckii	21	42257555	0.252978	0.0555355	5.23e-06	rs6517636	20.7449
s__Streptococcus_thermophilus	1	3279324	0.137994	0.0308824	7.88e-06	rs7524171	19.9612
s__Streptococcus_thermophilus	2	48683323	-0.215225	0.0433164	6.74e-07	rs74654613	24.6813
s__Streptococcus_thermophilus	3	61955356	0.188513	0.0416983	6.16e-06	rs13086575	20.4331
s__Streptococcus_thermophilus	6	9314807	0.171261	0.0374141	4.71e-06	rs6900225	20.9476
s__Streptococcus_salivarius	9	33231531	-0.270338	0.0597894	6.14e-06	rs1810052	20.4387
s__Streptococcus_parasanguinis	7	17799597	-0.354823	0.07614	3.16e-06	rs117329402	21.7113
s__Streptococcus_parasanguinis	10	19492259	-0.238809	0.0503807	2.14e-06	rs6481791	22.4626
s__Streptococcus_parasanguinis	18	6668640	-0.208354	0.0455351	4.75e-06	rs1893286	20.9314
s__Butyrivibrio_crossotus	1	52053017	0.433734	0.0876619	7.51e-07	rs111544141	24.4744
s__Butyrivibrio_crossotus	3	73965973	-0.184618	0.041545	8.84e-06	rs17709673	19.7423
s__Butyrivibrio_crossotus	3	20070515	0.4101	0.089318	4.4e-06	rs114804117	21.0761
s__Butyrivibrio_crossotus	6	166675591	-0.204583	0.041845	1.01e-06	rs9459627	23.8968
s__Butyrivibrio_crossotus	7	20380184	0.307966	0.0644421	1.76e-06	rs3807927	22.8325
s__Butyrivibrio_crossotus	8	16771538	0.383456	0.0867807	9.93e-06	rs1389373	19.5197
s__Butyrivibrio_crossotus	12	5294392	0.290928	0.0638107	5.13e-06	rs56347647	20.7813
s__Butyrivibrio_crossotus	14	90685594	0.182887	0.0377341	1.26e-06	rs4900028	23.4847
s__Butyrivibrio_crossotus	14	48465864	-0.228239	0.0499957	4.99e-06	rs17692191	20.8354
s__Butyrivibrio_crossotus	18	12448430	0.187868	0.0418038	6.99e-06	rs3935	20.1912
s__Butyrivibrio_crossotus	22	19641083	0.258895	0.0506748	3.24e-07	rs13055049	26.0946
s__Ruminococcus_obeum	3	118911215	-0.105631	0.0198455	1.02e-07	rs36122201	28.3235
s__Ruminococcus_obeum	3	62160681	0.150135	0.0334175	7.03e-06	rs17066239	20.1792
s__Ruminococcus_obeum	6	139673089	-0.0874929	0.0196528	8.51e-06	rs6570332	19.8146
s__Ruminococcus_obeum	7	108932001	-0.0933565	0.019343	1.39e-06	rs7793841	23.2878
s__Ruminococcus_obeum	8	57680098	-0.0921239	0.0200213	4.2e-06	rs28802725	21.1664
s__Ruminococcus_obeum	9	18005232	-0.185004	0.0370825	6.07e-07	rs17773250	24.8835
s__Ruminococcus_obeum	11	32008642	0.161728	0.0296976	5.16e-08	rs1005544	29.6494
s__Ruminococcus_obeum	12	95153387	-0.179485	0.0377167	1.95e-06	rs4761660	22.64
s__Ruminococcus_obeum	12	13348246	-0.0966547	0.0217815	9.1e-06	rs12581302	19.686
s__Ruminococcus_obeum	14	90861352	0.194271	0.0422672	4.3e-06	rs183917849	21.1201
s__Ruminococcus_obeum	15	68758506	-0.148901	0.0319625	3.18e-06	rs11072031	21.6971
s__Ruminococcus_obeum	16	84374241	0.0933017	0.0195838	1.9e-06	rs4445887	22.692
s__Ruminococcus_obeum	19	5840619	-0.100234	0.020876	1.58e-06	rs708686	23.0475
s__Eubacterium_hallii	4	174600551	0.203012	0.0407635	6.35e-07	rs10014686	24.7964
s__Eubacterium_hallii	4	169764631	0.122241	0.0276396	9.75e-06	rs4692552	19.555
s__Eubacterium_hallii	7	78170494	0.172603	0.0376243	4.49e-06	rs62468608	21.0401
s__Eubacterium_hallii	9	21265197	0.108309	0.0241615	7.37e-06	rs1330325	20.0895
s__Eubacterium_hallii	10	124457906	-0.111962	0.0235768	2.05e-06	rs2901343	22.5455
s__Eubacterium_hallii	12	20588382	-0.144302	0.0309629	3.15e-06	rs6487088	21.7145
s__Eubacterium_hallii	12	130703322	-0.159119	0.0352394	6.32e-06	rs10848037	20.3833
s__Eubacterium_hallii	14	89844111	-0.10882	0.023893	5.25e-06	rs1952183	20.7379
s__Eubacterium_hallii	21	43184320	0.115938	0.0258467	7.27e-06	rs2871118	20.1154
s__Eubacterium_hallii	22	37367536	-0.180458	0.0357931	4.61e-07	rs17749540	25.4121
s__Eubacterium_hallii	22	50940762	-0.140422	0.029329	1.69e-06	rs73443336	22.9173
s__Eubacterium_eligens	1	13785516	0.120728	0.0267334	6.3e-06	rs10927575	20.389
s__Eubacterium_eligens	1	121237156	-0.19937	0.0438513	5.45e-06	rs12123157	20.6653
s__Eubacterium_eligens	2	106187246	-0.101888	0.0212403	1.61e-06	rs11678512	23.0045
s__Eubacterium_eligens	3	141078059	0.162865	0.0337338	1.38e-06	rs77362317	23.303
s__Eubacterium_eligens	3	98120246	-0.165915	0.0361856	4.54e-06	rs13060820	21.0178
s__Eubacterium_eligens	3	17852886	0.120423	0.0269748	8.03e-06	rs56105508	19.9246
s__Eubacterium_eligens	4	7805889	0.103443	0.0203323	3.63e-07	rs11933020	25.8772
s__Eubacterium_eligens	5	71786401	-0.160806	0.0359854	7.87e-06	rs79969063	19.9636
s__Eubacterium_eligens	6	123544294	0.112878	0.0222686	4e-07	rs6922056	25.6874
s__Eubacterium_eligens	8	59962804	0.0884819	0.0197847	7.74e-06	rs396720	19.9957
s__Eubacterium_eligens	8	117542385	-0.132382	0.029659	8.06e-06	rs4268153	19.9174
s__Eubacterium_eligens	9	111788558	0.159484	0.0354557	6.86e-06	rs2184120	20.2279
s__Eubacterium_eligens	15	46844195	-0.18014	0.0387317	3.3e-06	rs4775557	21.6259
s__Eubacterium_eligens	20	58251131	-0.113657	0.0255081	8.36e-06	rs2426807	19.8483
s__Pseudoflavonifractor_capillosus	2	200913546	-0.225163	0.0506251	8.68e-06	rs74412941	19.7765
s__Pseudoflavonifractor_capillosus	2	145252729	0.2182	0.0489312	8.22e-06	rs6761789	19.8804
s__Pseudoflavonifractor_capillosus	2	88848180	-0.128058	0.0266047	1.48e-06	rs4352232	23.1624
s__Pseudoflavonifractor_capillosus	3	168587709	-0.126056	0.0266972	2.34e-06	rs6778836	22.2886
s__Pseudoflavonifractor_capillosus	4	163822623	0.263588	0.0579255	5.35e-06	rs75202637	20.7014
s__Pseudoflavonifractor_capillosus	7	2964863	-0.140145	0.0309654	6.01e-06	rs1182140	20.4781
s__Pseudoflavonifractor_capillosus	7	50424061	-0.121291	0.0266576	5.37e-06	rs7790846	20.6968
s__Pseudoflavonifractor_capillosus	7	134549927	0.134283	0.0280654	1.71e-06	rs10236678	22.8869
s__Pseudoflavonifractor_capillosus	8	74434869	0.121481	0.0253566	1.66e-06	rs4424244	22.9468
s__Pseudoflavonifractor_capillosus	13	34382060	0.110327	0.0237438	3.38e-06	rs7990301	21.5849
s__Pseudoflavonifractor_capillosus	16	26304777	0.130159	0.0284269	4.68e-06	rs11074766	20.9593
s__Flavonifractor_plautii	3	2932365	-0.17875	0.0393115	5.44e-06	rs13061928	20.67
s__Flavonifractor_plautii	3	55796723	0.149789	0.0333494	7.07e-06	rs9848037	20.1684
s__Flavonifractor_plautii	11	39603353	-0.149358	0.0329458	5.8e-06	rs77544959	20.5468
s__Flavonifractor_plautii	12	57322492	-0.181533	0.0369281	8.84e-07	rs1872436	24.1593
s__Flavonifractor_plautii	13	101402225	0.159167	0.0358491	9e-06	rs9513795	19.7078
s__Flavonifractor_plautii	22	48492960	-0.1688	0.0378678	8.29e-06	rs5768347	19.8652
s__Clostridium_leptum	1	195501149	0.14313	0.031489	5.48e-06	rs67194754	20.6553
s__Clostridium_leptum	1	30603043	0.178862	0.0404592	9.83e-06	rs72662817	19.5384
s__Clostridium_leptum	3	60243843	0.186816	0.0394039	2.13e-06	rs17398712	22.4718
s__Clostridium_leptum	4	11169139	-0.246343	0.0531684	3.6e-06	rs79201749	21.4615
s__Clostridium_leptum	6	25454869	0.138489	0.0299489	3.76e-06	rs9356977	21.3775
s__Clostridium_leptum	10	10139363	0.148601	0.0308155	1.42e-06	rs7073292	23.2484
s__Clostridium_leptum	15	93596061	-0.189446	0.0397457	1.87e-06	rs11858399	22.7132
s__Clostridium_asparagiforme	1	28747911	-0.283199	0.0621573	5.21e-06	rs35665752	20.7533
s__Clostridium_asparagiforme	3	60664643	-0.367701	0.0806489	5.13e-06	rs12633258	20.7817
s__Clostridium_asparagiforme	3	192612921	0.208321	0.0453591	4.38e-06	rs1463878	21.0875
s__Clostridium_asparagiforme	4	60328405	0.182008	0.039207	3.45e-06	rs2063471	21.5448
s__Clostridium_asparagiforme	4	19449962	-0.295359	0.0664057	8.68e-06	rs80196726	19.7778
s__Clostridium_asparagiforme	5	165090260	0.281442	0.0624343	6.55e-06	rs13166845	20.3151
s__Clostridium_asparagiforme	6	8991886	-0.183384	0.0400138	4.58e-06	rs6597377	20.9986
s__Clostridium_asparagiforme	8	136718087	0.274168	0.0610191	7.02e-06	rs57193778	20.1832
s__Clostridium_asparagiforme	12	108041797	-0.243218	0.0504041	1.4e-06	rs73187354	23.2781
s__Clostridium_asparagiforme	12	130283785	0.197791	0.0442985	8.01e-06	rs11060559	19.9307
s__Clostridium_asparagiforme	14	65226044	0.284059	0.0633468	7.32e-06	rs35595126	20.1028
s__Clostridium_asparagiforme	15	100063635	0.19308	0.0399501	1.34e-06	rs12441278	23.3521
s__Clostridium_asparagiforme	18	76478271	-0.302914	0.0667073	5.6e-06	rs1976629	20.6148
s__Clostridium_asparagiforme	18	61641374	0.188711	0.0408175	3.78e-06	rs574764	21.3693
s__Clostridium_asparagiforme	19	54732216	0.427583	0.0953598	7.33e-06	rs16960152	20.1001
s__Clostridium_asparagiforme	22	51038369	-0.259143	0.0570563	5.58e-06	rs715519	20.6234
s__Roseburia_unclassified	3	4084517	-0.207417	0.0451065	4.26e-06	rs76776955	21.1397
s__Roseburia_unclassified	3	76667574	0.228807	0.0510771	7.48e-06	rs2121787	20.062
s__Roseburia_unclassified	4	38659457	0.223943	0.0505637	9.47e-06	rs57978465	19.6103
s__Roseburia_unclassified	4	136618495	0.129909	0.0283014	4.43e-06	rs13127387	21.0645
s__Roseburia_unclassified	4	31738007	0.17422	0.0379599	4.44e-06	rs17665612	21.0588
s__Roseburia_unclassified	5	31061463	-0.165604	0.0374082	9.56e-06	rs7720468	19.5928
s__Roseburia_unclassified	7	13765237	0.131633	0.0289862	5.59e-06	rs2568643	20.6174
s__Roseburia_unclassified	7	135562501	0.118869	0.0265788	7.74e-06	rs894795	19.9965
s__Roseburia_unclassified	13	75994692	0.203883	0.0459584	9.15e-06	rs4883997	19.6752
s__Roseburia_unclassified	14	97493057	0.177245	0.0399176	8.98e-06	rs856250	19.7109
s__Roseburia_unclassified	14	42477049	0.152996	0.030965	7.78e-07	rs8013597	24.4065
s__Roseburia_unclassified	15	46098409	0.274038	0.0534904	3.01e-07	rs62006238	26.2396
s__Roseburia_unclassified	17	30059363	-0.138197	0.0309403	7.95e-06	rs7217715	19.9451
s__Roseburia_unclassified	22	45253872	0.123249	0.0263401	2.88e-06	rs7289868	21.8887
s__Eubacterium_ramulus	1	158518939	-0.134336	0.0275221	1.06e-06	rs9804152	23.8182
s__Eubacterium_ramulus	2	174711730	-0.114822	0.0256509	7.59e-06	rs6731499	20.0324
s__Eubacterium_ramulus	2	114128721	0.243283	0.0527119	3.92e-06	rs12474753	21.2958
s__Eubacterium_ramulus	3	62371898	0.213265	0.0456803	3.03e-06	rs113157937	21.7906
s__Eubacterium_ramulus	3	193755011	0.13135	0.0293294	7.52e-06	rs2368038	20.0513
s__Eubacterium_ramulus	8	60851737	0.177351	0.0398192	8.43e-06	rs75578397	19.8322
s__Eubacterium_ramulus	9	13514253	-0.149816	0.0337994	9.31e-06	rs10961097	19.642
s__Eubacterium_ramulus	11	129090852	0.12484	0.0277199	6.68e-06	rs6590368	20.2774
s__Eubacterium_ramulus	12	1510640	0.144177	0.0306873	2.62e-06	rs10848471	22.068
s__Eubacterium_ramulus	16	62133341	-0.124334	0.0241866	2.74e-07	rs12935244	26.4191
s__Eubacterium_siraeum	2	49754547	0.0902218	0.0197074	4.69e-06	rs1358421	20.9533
s__Eubacterium_siraeum	3	196553260	0.136893	0.03086	9.17e-06	rs66806908	19.6724
s__Eubacterium_siraeum	3	144169280	0.0892958	0.0199528	7.63e-06	rs35239958	20.0236
s__Eubacterium_siraeum	4	174422528	-0.0864051	0.0194917	9.3e-06	rs7665837	19.6457
s__Eubacterium_siraeum	5	159575028	0.0829043	0.0185813	8.13e-06	rs28706788	19.9017
s__Eubacterium_siraeum	7	112137676	0.172041	0.0385918	8.27e-06	rs2906787	19.8683
s__Eubacterium_siraeum	7	25210734	0.165026	0.0370288	8.32e-06	rs2717881	19.857
s__Eubacterium_siraeum	10	78984504	0.0879087	0.0195012	6.55e-06	rs11002091	20.3156
s__Eubacterium_siraeum	13	114744475	-0.0971784	0.0208476	3.14e-06	rs9805811	21.7228
s__Eubacterium_siraeum	14	80463424	-0.172677	0.0388452	8.78e-06	rs117632297	19.7552
s__Eubacterium_siraeum	16	82300059	-0.085848	0.0193864	9.5e-06	rs8050653	19.6044
s__Eubacterium_siraeum	17	63315851	0.162183	0.0360487	6.83e-06	rs74413687	20.2357
s__Eubacterium_siraeum	18	11010141	-0.0930074	0.0188939	8.54e-07	rs2660277	24.2259
s__Eubacterium_siraeum	19	37409561	-0.0849199	0.0189097	7.1e-06	rs544964	20.1622
s__Eubacterium_siraeum	20	57224053	0.117823	0.0255187	3.89e-06	rs13040204	21.3123
s__Coprococcus_comes	1	81610300	-0.130217	0.0274453	2.09e-06	rs17106044	22.5054
s__Coprococcus_comes	2	241236588	0.106704	0.0224718	2.05e-06	rs11889243	22.541
s__Coprococcus_comes	3	150737619	-0.103149	0.0199563	2.36e-07	rs6772892	26.709
s__Coprococcus_comes	3	54188188	-0.110194	0.0242923	5.73e-06	rs6796475	20.5715
s__Coprococcus_comes	9	10658073	0.134679	0.0287736	2.86e-06	rs116928170	21.9028
s__Coprococcus_comes	9	129125636	0.0927893	0.0198888	3.08e-06	rs10987256	21.7604
s__Coprococcus_comes	13	103063260	0.100709	0.0209255	1.49e-06	rs12872336	23.1565
s__Coprococcus_comes	13	88508812	0.0975005	0.0210789	3.74e-06	rs12584973	21.3897
s__Coprococcus_comes	16	6018669	0.152098	0.0313647	1.24e-06	rs17138993	23.51
s__Eubacterium_rectale	1	158052966	-0.080517	0.0165939	1.22e-06	rs6695790	23.5378
s__Eubacterium_rectale	2	242127334	0.125081	0.0279507	7.64e-06	rs36042240	20.021
s__Eubacterium_rectale	8	56351168	0.079789	0.0177283	6.77e-06	rs72645666	20.2507
s__Eubacterium_rectale	8	98755721	0.0850013	0.0189826	7.54e-06	rs2449527	20.046
s__Eubacterium_rectale	9	85165993	0.11834	0.0258878	4.85e-06	rs1890115	20.8911
s__Eubacterium_rectale	10	82726856	0.0872277	0.018424	2.2e-06	rs4333970	22.4093
s__Eubacterium_rectale	11	115692040	0.0722317	0.0163446	9.9e-06	rs1939678	19.5252
s__Eubacterium_rectale	11	132632108	0.129032	0.0283876	5.48e-06	rs12807499	20.655
s__Eubacterium_rectale	15	87379693	-0.0811965	0.0179508	6.09e-06	rs1452438	20.4548
s__Eubacterium_rectale	17	75023226	0.0755096	0.0166075	5.45e-06	rs1867204	20.6673
s__Eubacterium_rectale	20	50306537	-0.0816426	0.0180696	6.24e-06	rs6021385	20.4091
s__Ruminococcus_torques	1	85710312	-0.113617	0.0243498	3.07e-06	rs11161562	21.7662
s__Ruminococcus_torques	4	24054917	0.103254	0.0228214	6.06e-06	rs13109150	20.4652
s__Ruminococcus_torques	5	173534877	0.124402	0.0268351	3.56e-06	rs4457100	21.485
s__Ruminococcus_torques	8	138933940	-0.161229	0.0334158	1.4e-06	rs17696544	23.274
s__Ruminococcus_torques	8	84262265	-0.189805	0.0411906	4.07e-06	rs61213519	21.2279
s__Ruminococcus_torques	9	104124664	0.124754	0.0277787	7.09e-06	rs2229594	20.1638
s__Ruminococcus_torques	11	18743180	-0.112605	0.0220272	3.19e-07	rs10832975	26.1267
s__Ruminococcus_torques	20	16019700	-0.100685	0.0219053	4.3e-06	rs775133	21.1212
s__Subdoligranulum_unclassified	2	170162682	0.0817846	0.0184818	9.64e-06	rs12622085	19.5768
s__Subdoligranulum_unclassified	3	1661391	-0.0957917	0.0213093	6.95e-06	rs1850270	20.2025
s__Subdoligranulum_unclassified	4	73711914	0.0894719	0.0199309	7.15e-06	rs6830068	20.1469
s__Subdoligranulum_unclassified	4	107710360	0.148769	0.0330195	6.62e-06	rs11726764	20.2942
s__Subdoligranulum_unclassified	4	16823900	-0.0768331	0.0173477	9.47e-06	rs123043	19.611
s__Subdoligranulum_unclassified	7	18760347	0.143047	0.030629	3.01e-06	rs4721723	21.8062
s__Subdoligranulum_unclassified	8	81956395	0.0840306	0.0173243	1.23e-06	rs7000832	23.5208
s__Subdoligranulum_unclassified	11	2306168	0.0940162	0.0186676	4.75e-07	rs7104786	25.3581
s__Subdoligranulum_unclassified	11	4745154	-0.0808891	0.0174398	3.51e-06	rs10836532	21.5072
s__Subdoligranulum_unclassified	11	87666565	0.158954	0.0350541	5.77e-06	rs2105601	20.5567
s__Subdoligranulum_unclassified	12	10874415	-0.170185	0.0370502	4.36e-06	rs73044678	21.0935
s__Subdoligranulum_unclassified	13	112770689	0.08051	0.0172368	3e-06	rs2317917	21.8109
s__Subdoligranulum_unclassified	17	34055935	0.0997103	0.0208487	1.73e-06	rs72829932	22.867
s__Subdoligranulum_unclassified	21	26181265	-0.0789203	0.0171547	4.21e-06	rs4816989	21.1592
s__Ruminococcus_lactaris	3	195464261	-0.279535	0.0611054	4.77e-06	rs76021913	20.9219
s__Ruminococcus_lactaris	4	183252248	-0.147336	0.0328679	7.37e-06	rs72698095	20.0892
s__Ruminococcus_lactaris	4	8868227	0.143728	0.0301532	1.87e-06	rs4245954	22.7145
s__Ruminococcus_lactaris	9	109873993	-0.138437	0.0296275	2.97e-06	rs1878735	21.8274
s__Ruminococcus_lactaris	9	13793758	0.203009	0.0421875	1.49e-06	rs7851638	23.15
s__Ruminococcus_lactaris	9	136154867	-0.12357	0.0273732	6.35e-06	rs495828	20.3734
s__Ruminococcus_lactaris	12	89914880	0.118385	0.0255307	3.54e-06	rs10858895	21.4959
s__Ruminococcus_lactaris	14	51325748	-0.107625	0.0242863	9.36e-06	rs7148318	19.6332
s__Ruminococcus_callidus	1	81927648	0.260285	0.0570981	5.15e-06	rs4268390	20.7751
s__Ruminococcus_callidus	1	34348912	-0.232995	0.0480959	1.27e-06	rs1321631	23.462
s__Ruminococcus_callidus	1	222927951	-0.168061	0.0363491	3.77e-06	rs35200886	21.3715
s__Ruminococcus_callidus	1	154374162	-0.266917	0.0588837	5.82e-06	rs79207650	20.5423
s__Ruminococcus_callidus	10	64396790	-0.158097	0.0331076	1.79e-06	rs12098699	22.7971
s__Ruminococcus_bromii	1	48554579	-0.128203	0.026118	9.17e-07	rs12041621	24.0882
s__Ruminococcus_bromii	1	149889339	0.132729	0.0298653	8.82e-06	rs12131104	19.7463
s__Ruminococcus_bromii	1	214011756	-0.136479	0.0306823	8.66e-06	rs10864073	19.7808
s__Ruminococcus_bromii	3	50541769	-0.128822	0.0285418	6.38e-06	rs34762184	20.366
s__Ruminococcus_bromii	3	149080011	-0.145045	0.0300178	1.35e-06	rs9865704	23.3419
s__Ruminococcus_bromii	13	59810492	-0.0923593	0.0200047	3.9e-06	rs4884323	21.3101
s__Ruminococcus_bromii	20	38517535	-0.149704	0.0301141	6.65e-07	rs1884673	24.7067
s__Ruminococcaceae_bacterium_D16	2	127826259	-0.200679	0.0433453	3.66e-06	rs114446285	21.4293
s__Ruminococcaceae_bacterium_D16	2	142324536	0.174708	0.0391872	8.26e-06	rs12621499	19.8712
s__Ruminococcaceae_bacterium_D16	6	12732095	0.191415	0.0365822	1.67e-07	rs570295	27.3716
s__Ruminococcaceae_bacterium_D16	9	113929557	-0.16395	0.0356699	4.3e-06	rs3916427	21.1206
s__Ruminococcaceae_bacterium_D16	9	140215415	0.205329	0.0455314	6.49e-06	rs9414689	20.3314
s__Ruminococcaceae_bacterium_D16	13	30981374	-0.326536	0.0687295	2.02e-06	rs9508731	22.5665
s__Ruminococcaceae_bacterium_D16	14	75207510	0.240822	0.0530639	5.67e-06	rs11626630	20.5912
s__Ruminococcaceae_bacterium_D16	18	42991796	0.326474	0.069477	2.61e-06	rs4416113	22.0751
s__Ruminococcaceae_bacterium_D16	19	28484840	0.168258	0.036767	4.73e-06	rs4805013	20.9374
s__Ruminococcaceae_bacterium_D16	19	51132056	0.234442	0.0505963	3.59e-06	rs4239490	21.4645
s__Faecalibacterium_prausnitzii	2	65775890	-0.0765503	0.0167178	4.67e-06	rs840787	20.9615
s__Faecalibacterium_prausnitzii	4	36459051	-0.129122	0.0264682	1.07e-06	rs61798216	23.7925
s__Faecalibacterium_prausnitzii	6	102128843	0.14457	0.0321715	7e-06	rs12197028	20.1884
s__Faecalibacterium_prausnitzii	8	59554706	0.0795663	0.0179591	9.41e-06	rs10113323	19.6235
s__Faecalibacterium_prausnitzii	10	103076252	-0.086919	0.018389	2.28e-06	rs12415307	22.3358
s__Faecalibacterium_prausnitzii	10	9526946	-0.139551	0.0283751	8.74e-07	rs74949229	24.1813
s__Faecalibacterium_prausnitzii	17	34322610	-0.0987778	0.0218485	6.15e-06	rs2107539	20.4345
s__Faecalibacterium_prausnitzii	17	59556923	0.0994099	0.021117	2.51e-06	rs3785822	22.1556
s__Faecalibacterium_prausnitzii	19	16567351	-0.0794064	0.0176958	7.21e-06	rs36720	20.1307
s__Oscillibacter_unclassified	2	54363878	-0.0790706	0.0170397	3.48e-06	rs56001939	21.5275
s__Oscillibacter_unclassified	4	27850234	-0.110209	0.0239763	4.3e-06	rs13119423	21.1231
s__Oscillibacter_unclassified	9	21808352	-0.15804	0.0351935	7.1e-06	rs55682375	20.1603
s__Oscillibacter_unclassified	10	47685828	0.0923722	0.020591	7.26e-06	rs4495839	20.1194
s__Oscillibacter_unclassified	11	5806426	0.140943	0.0272231	2.25e-07	rs10769221	26.7978
s__Oscillibacter_unclassified	16	81302009	0.0930476	0.0200569	3.5e-06	rs12446334	21.5164
s__Oscillibacter_unclassified	19	35718076	-0.0809638	0.0169151	1.7e-06	rs7255582	22.9045
s__Oscillibacter_unclassified	19	45793832	-0.0825242	0.0176704	3.01e-06	rs34865636	21.8051
s__Oscillibacter_unclassified	20	18906606	0.0886682	0.018516	1.68e-06	rs11087270	22.926
s__Eubacterium_ventriosum	1	76940156	-0.270616	0.0608933	8.83e-06	rs12124525	19.7449
s__Eubacterium_ventriosum	2	170218643	0.213453	0.0476669	7.53e-06	rs3815679	20.0474
s__Eubacterium_ventriosum	2	173856545	-0.23966	0.052948	6e-06	rs1011345	20.4823
s__Eubacterium_ventriosum	3	189546969	-0.300379	0.0657398	4.9e-06	rs79951774	20.8723
s__Eubacterium_ventriosum	3	18454062	0.264744	0.0550116	1.49e-06	rs73040331	23.1543
s__Eubacterium_ventriosum	18	49901001	-0.267815	0.0511794	1.67e-07	rs10502943	27.3758
s__Coprococcus_catus	2	217558735	0.114616	0.0248391	3.94e-06	rs3770472	21.2866
s__Coprococcus_catus	3	41099059	-0.0985103	0.022244	9.48e-06	rs417265	19.6076
s__Coprococcus_catus	8	2737997	0.17942	0.0388421	3.85e-06	rs341677	21.3316
s__Coprococcus_catus	8	137354052	0.115277	0.0259646	9.01e-06	rs10107806	19.7065
s__Coprococcus_catus	9	28794806	-0.170687	0.0372304	4.55e-06	rs34169081	21.0132
s__Coprococcus_catus	10	190304	-0.222586	0.047478	2.76e-06	rs34679544	21.9735
s__Coprococcus_catus	18	48038231	-0.193797	0.043475	8.29e-06	rs2958003	19.8656
s__Coprococcus_sp_ART55_1	1	18911722	-0.49518	0.10768	4.25e-06	rs148177109	21.1419
s__Coprococcus_sp_ART55_1	2	208229501	-0.209102	0.0459396	5.32e-06	rs12329315	20.7124
s__Coprococcus_sp_ART55_1	7	83226255	-0.406416	0.0860253	2.31e-06	rs3801563	22.314
s__Coprococcus_sp_ART55_1	8	89606888	0.281134	0.0597813	2.57e-06	rs35529952	22.1097
s__Dorea_formicigenerans	7	129876271	-0.124987	0.0263625	2.13e-06	rs73146738	22.4721
s__Dorea_formicigenerans	15	101656803	0.120767	0.0248711	1.2e-06	rs11631507	23.5719
s__Dorea_longicatena	2	229953391	0.0844804	0.0188358	7.29e-06	rs17475926	20.1109
s__Dorea_longicatena	2	177086326	-0.0851147	0.0189199	6.84e-06	rs6729788	20.2329
s__Dorea_longicatena	4	145348098	0.0907734	0.0200295	5.84e-06	rs12499537	20.5336
s__Dorea_longicatena	4	28031535	0.192771	0.0410252	2.62e-06	rs13106159	22.0734
s__Dorea_longicatena	5	21365427	0.149319	0.0315947	2.29e-06	rs9292972	22.33
s__Dorea_longicatena	5	2685812	-0.092281	0.0202945	5.44e-06	rs2935621	20.6707
s__Dorea_longicatena	6	14295178	-0.0854129	0.0189855	6.83e-06	rs11759411	20.2344
s__Dorea_longicatena	7	38834068	-0.0932584	0.0185033	4.65e-07	rs6957565	25.396
s__Dorea_longicatena	11	70642820	-0.0939228	0.0208763	6.83e-06	rs1562194	20.2359
s__Dorea_longicatena	11	24628879	-0.0907211	0.0198043	4.63e-06	rs11028061	20.979
s__Dorea_longicatena	15	97032068	0.0864317	0.0194986	9.31e-06	rs8032562	19.6439
s__Dorea_unclassified	3	179736753	0.206224	0.0415054	6.74e-07	rs73883469	24.6807
s__Dorea_unclassified	3	109056751	-0.290113	0.0630046	4.13e-06	rs1163447	21.1972
s__Dorea_unclassified	4	110524484	0.218002	0.0427334	3.37e-07	rs112541720	26.018
s__Dorea_unclassified	6	164182151	-0.237483	0.0511397	3.42e-06	rs13203138	21.5594
s__Dorea_unclassified	6	43432565	0.299015	0.0648057	3.95e-06	rs113902057	21.2837
s__Dorea_unclassified	8	96792749	0.287782	0.0649437	9.37e-06	rs3107045	19.6309
s__Dorea_unclassified	10	112227473	0.144671	0.0313611	3.97e-06	rs11592751	21.2749
s__Dorea_unclassified	13	27038815	0.150745	0.0320751	2.6e-06	rs4633561	22.082
s__Dorea_unclassified	14	22514273	0.159772	0.034655	4.02e-06	rs10141037	21.2499
s__Dorea_unclassified	16	74062244	0.141282	0.0313588	6.63e-06	rs6564810	20.2928
s__Dorea_unclassified	21	33157887	0.36411	0.0669086	5.27e-08	rs62221575	29.6066
s__Lachnospiraceae_bacterium_3_1_46FAA	2	111587016	-0.123821	0.0275844	7.16e-06	rs4494791	20.1442
s__Lachnospiraceae_bacterium_3_1_46FAA	12	101946880	0.220687	0.049466	8.14e-06	rs61945642	19.8988
s__Lachnospiraceae_bacterium_3_1_46FAA	12	126443740	0.166736	0.0351824	2.15e-06	rs11058405	22.4541
s__Lachnospiraceae_bacterium_3_1_46FAA	13	71853050	-0.11973	0.026677	7.19e-06	rs7984826	20.1382
s__Lachnospiraceae_bacterium_5_1_63FAA	1	237628841	-0.357667	0.0808214	9.63e-06	rs12047309	19.5791
s__Lachnospiraceae_bacterium_5_1_63FAA	8	22980972	-0.215591	0.0460894	2.9e-06	rs3935551	21.8749
s__Lachnospiraceae_bacterium_5_1_63FAA	12	73709018	-0.196819	0.0443093	8.92e-06	rs10785016	19.7257
s__Lachnospiraceae_bacterium_5_1_63FAA	13	71878681	0.204243	0.046085	9.34e-06	rs4341653	19.6364
s__Lachnospiraceae_bacterium_5_1_63FAA	15	94877013	-0.248778	0.0559368	8.69e-06	rs17661696	19.775
s__Lachnospiraceae_bacterium_5_1_63FAA	20	13579570	0.312689	0.0690529	5.95e-06	rs147524453	20.4998
s__Lachnospiraceae_bacterium_7_1_58FAA	2	167195035	-0.12302	0.0230206	9.1e-08	rs6757314	28.55
s__Lachnospiraceae_bacterium_7_1_58FAA	2	80212694	0.15199	0.0339721	7.68e-06	rs116114211	20.0112
s__Lachnospiraceae_bacterium_7_1_58FAA	4	161589224	0.148085	0.032866	6.61e-06	rs4691694	20.2963
s__Lachnospiraceae_bacterium_7_1_58FAA	6	506781	-0.0882115	0.0167762	1.46e-07	rs28640142	27.6408
s__Lachnospiraceae_bacterium_7_1_58FAA	7	158754493	0.140356	0.031139	6.56e-06	rs2527213	20.3114
s__Lachnospiraceae_bacterium_7_1_58FAA	7	21611399	-0.104325	0.0205402	3.79e-07	rs66476925	25.7902
s__Lachnospiraceae_bacterium_7_1_58FAA	10	18641481	0.117445	0.0243127	1.36e-06	rs77141557	23.3287
s__Lachnospiraceae_bacterium_7_1_58FAA	12	128485584	0.0969704	0.0199372	1.15e-06	rs10773460	23.6504
s__Lachnospiraceae_bacterium_7_1_58FAA	18	45547811	-0.0828953	0.0167473	7.43e-07	rs4300413	24.4939
s__Lachnospiraceae_bacterium_7_1_58FAA	19	41682274	0.0944185	0.0197285	1.7e-06	rs12977498	22.8989
s__Lachnospiraceae_bacterium_7_1_58FAA	19	8441137	0.0853365	0.0185864	4.4e-06	rs139469000	21.075
s__Lachnospiraceae_bacterium_8_1_57FAA	1	47011372	-0.148743	0.0324489	4.56e-06	rs752704	21.0068
s__Lachnospiraceae_bacterium_8_1_57FAA	1	109822008	-0.156474	0.0344	5.4e-06	rs4970837	20.685
s__Lachnospiraceae_bacterium_8_1_57FAA	1	203341531	-0.161679	0.035444	5.08e-06	rs11581135	20.8022
s__Lachnospiraceae_bacterium_8_1_57FAA	2	86648492	0.152524	0.0337479	6.2e-06	rs11127034	20.4207
s__Lachnospiraceae_bacterium_8_1_57FAA	6	67887156	-0.149747	0.0337004	8.85e-06	rs16899159	19.7394
s__Lachnospiraceae_bacterium_8_1_57FAA	6	34301848	-0.347812	0.0759706	4.69e-06	rs140741191	20.9549
s__Lachnospiraceae_bacterium_8_1_57FAA	7	12732484	0.283489	0.0613913	3.88e-06	rs78404253	21.318
s__Lachnospiraceae_bacterium_8_1_57FAA	7	46213818	0.175285	0.0370708	2.26e-06	rs4559153	22.3518
s__Lachnospiraceae_bacterium_8_1_57FAA	8	132002334	-0.158479	0.0325016	1.08e-06	rs3750889	23.7696
s__Lachnospiraceae_bacterium_8_1_57FAA	10	130572914	0.309762	0.0681741	5.53e-06	rs76588436	20.6398
s__Lachnospiraceae_bacterium_8_1_57FAA	10	70008028	0.23618	0.0508065	3.34e-06	rs61854800	21.6041
s__Lachnospiraceae_bacterium_8_1_57FAA	11	102268603	-0.31575	0.0669609	2.41e-06	rs61895387	22.2296
s__Lachnospiraceae_bacterium_8_1_57FAA	11	134100499	-0.18607	0.0374824	6.9e-07	rs11223731	24.6369
s__Lachnospiraceae_bacterium_8_1_57FAA	12	108635460	0.156595	0.034581	5.94e-06	rs1346173	20.5007
s__Lachnospiraceae_bacterium_8_1_57FAA	14	33633609	0.1631	0.0362663	6.88e-06	rs28521978	20.2204
s__Lachnospiraceae_bacterium_8_1_57FAA	18	12734224	0.228586	0.0498372	4.5e-06	rs8089654	21.032
s__Lachnospiraceae_bacterium_8_1_57FAA	19	49768214	-0.296425	0.0653759	5.78e-06	rs12986007	20.5533
s__Roseburia_hominis	2	68959471	-0.0891075	0.0184003	1.28e-06	rs7590468	23.4459
s__Roseburia_hominis	3	177893936	0.0807293	0.0175514	4.23e-06	rs35004779	21.1508
s__Roseburia_hominis	7	1338707	-0.0968338	0.0216192	7.5e-06	rs7786467	20.0568
s__Roseburia_hominis	12	2719297	-0.11075	0.0240367	4.08e-06	rs215996	21.2239
s__Roseburia_hominis	14	83605637	-0.0894148	0.0188625	2.13e-06	rs2225380	22.4651
s__Roseburia_hominis	16	13933400	-0.103384	0.0220121	2.64e-06	rs722241	22.0532
s__Roseburia_hominis	17	34354883	0.0827355	0.0171553	1.42e-06	rs854661	23.2528
s__Roseburia_intestinalis	1	40290277	0.109263	0.0234779	3.26e-06	rs2087796	21.6529
s__Roseburia_intestinalis	1	117273912	0.13667	0.0279205	9.83e-07	rs72697383	23.9545
s__Roseburia_intestinalis	2	233798155	0.170187	0.036489	3.1e-06	rs778342	21.7479
s__Roseburia_intestinalis	4	116389731	-0.102556	0.0228527	7.2e-06	rs4834490	20.1342
s__Roseburia_intestinalis	5	98674510	0.0891786	0.0195236	4.93e-06	rs6871001	20.8588
s__Roseburia_intestinalis	5	76299200	-0.166509	0.0373612	8.32e-06	rs76557325	19.8574
s__Roseburia_intestinalis	11	1690969	0.0890031	0.0198129	7.05e-06	rs7112918	20.1745
s__Roseburia_intestinalis	14	88053855	-0.206063	0.0445341	3.71e-06	rs8006559	21.4044
s__Roseburia_intestinalis	15	31763818	-0.0967904	0.0208836	3.57e-06	rs12592099	21.4754
s__Roseburia_inulinivorans	3	67305449	0.0958709	0.0197414	1.2e-06	rs7630416	23.5779
s__Roseburia_inulinivorans	10	112653664	-0.167222	0.0367504	5.36e-06	rs2273934	20.6991
s__Roseburia_inulinivorans	11	77517745	-0.0832976	0.0183744	5.81e-06	rs12418335	20.546
s__Roseburia_inulinivorans	13	44700784	-0.193856	0.038383	4.41e-07	rs77776469	25.5017
s__Holdemania_unclassified	1	82519686	-0.221532	0.0478625	3.68e-06	rs28368536	21.4176
s__Holdemania_unclassified	5	173992056	0.156136	0.0322777	1.32e-06	rs4868427	23.3931
s__Holdemania_unclassified	6	69985869	0.29794	0.0666812	7.89e-06	rs117158611	19.959
s__Holdemania_unclassified	6	96490089	0.14337	0.0321356	8.14e-06	rs746810	19.899
s__Holdemania_unclassified	7	11693688	0.133172	0.0300588	9.41e-06	rs10247831	19.6232
s__Holdemania_unclassified	7	43236240	0.204196	0.046059	9.28e-06	rs67887362	19.6496
s__Holdemania_unclassified	8	19464314	0.165669	0.0355918	3.24e-06	rs4922067	21.6606
s__Holdemania_unclassified	8	74447312	0.169601	0.0379537	7.87e-06	rs78014650	19.9635
s__Holdemania_unclassified	9	36824996	0.137606	0.0300273	4.59e-06	rs10123164	20.9957
s__Holdemania_unclassified	15	91839056	0.142093	0.0310251	4.65e-06	rs7169918	20.9704
s__Holdemania_unclassified	16	81473711	0.216045	0.0485407	8.56e-06	rs310007	19.8045
s__Eubacterium_biforme	2	54114864	0.322296	0.0669307	1.47e-06	rs2293361	23.1818
s__Eubacterium_biforme	3	141149287	-0.32675	0.0734597	8.67e-06	rs1978600	19.7797
s__Eubacterium_biforme	6	66586528	0.301887	0.0679083	8.77e-06	rs72891473	19.7574
s__Eubacterium_biforme	10	114721671	0.160764	0.0359436	7.73e-06	rs720784	19.9996
s__Eubacterium_biforme	12	18510881	-0.33248	0.0715079	3.33e-06	rs11044047	21.6128
s__Eubacterium_biforme	14	94571340	0.204346	0.0435143	2.65e-06	rs9972236	22.0473
s__Eubacterium_biforme	17	111695	0.143437	0.0310823	3.94e-06	rs56702013	21.2904
s__Eubacterium_biforme	17	20700719	0.186537	0.0418162	8.16e-06	rs79529135	19.8943
s__Holdemania_filiformis	4	73899661	0.288519	0.0588297	9.38e-07	rs72661091	24.046
s__Holdemania_filiformis	4	110562960	-0.273887	0.0617996	9.34e-06	rs77053869	19.6363
s__Holdemania_filiformis	5	176756088	-0.215824	0.0477445	6.17e-06	rs113638576	20.4287
s__Dialister_invisus	2	18348124	-0.151171	0.0318897	2.13e-06	rs4832418	22.4659
s__Dialister_invisus	5	51826323	0.196247	0.0444046	9.89e-06	rs72748807	19.5271
s__Dialister_invisus	8	14120793	-0.257391	0.0554762	3.49e-06	rs55976608	21.5209
s__Dialister_invisus	9	23874047	0.137435	0.0302868	5.69e-06	rs512089	20.5862
s__Dialister_invisus	10	19592884	-0.188268	0.0419687	7.26e-06	rs2499076	20.1182
s__Dialister_invisus	16	57796861	-0.139969	0.0284691	8.81e-07	rs2965800	24.166
s__Veillonella_unclassified	1	113352924	-0.145337	0.0315109	3.98e-06	rs12125472	21.2676
s__Veillonella_unclassified	1	205234393	0.241471	0.0518674	3.23e-06	rs72743290	21.6685
s__Veillonella_unclassified	1	227588556	0.154688	0.0337761	4.65e-06	rs3000812	20.9692
s__Veillonella_unclassified	3	164260603	0.135331	0.0304946	9.09e-06	rs6548355	19.6896
s__Veillonella_unclassified	5	179977388	-0.136437	0.0295882	4e-06	rs6601127	21.2576
s__Veillonella_unclassified	11	6264866	-0.140013	0.0314163	8.32e-06	rs325705	19.857
s__Veillonella_unclassified	14	62520084	0.262172	0.058491	7.39e-06	rs8017450	20.0855
s__Veillonella_unclassified	16	75251973	0.135881	0.029619	4.48e-06	rs9797071	21.0409
s__Veillonella_unclassified	19	47945391	0.140571	0.0307592	4.88e-06	rs12978412	20.8799
s__Veillonella_unclassified	19	29525312	0.231829	0.0502065	3.88e-06	rs62111248	21.3159
s__Veillonella_unclassified	20	50714876	-0.265599	0.0562249	2.31e-06	rs7274039	22.3092
s__Phascolarctobacterium_succinatutens	2	45885915	0.177406	0.0398749	8.62e-06	rs67541505	19.7891
s__Phascolarctobacterium_succinatutens	4	189181981	-0.329891	0.068787	1.62e-06	rs116643293	22.9941
s__Phascolarctobacterium_succinatutens	4	112421997	0.252493	0.0552387	4.86e-06	rs74338790	20.8881
s__Phascolarctobacterium_succinatutens	6	32911814	0.143303	0.0321743	8.43e-06	rs2395296	19.8326
s__Phascolarctobacterium_succinatutens	6	100890654	-0.145465	0.0313046	3.37e-06	rs3798491	21.5868
s__Phascolarctobacterium_succinatutens	6	140158828	-0.149627	0.0335651	8.28e-06	rs9389726	19.867
s__Phascolarctobacterium_succinatutens	7	45140515	0.307706	0.0692042	8.73e-06	rs79825773	19.7649
s__Phascolarctobacterium_succinatutens	15	58912586	0.225138	0.0467972	1.5e-06	rs12592302	23.1391
s__Phascolarctobacterium_succinatutens	15	70586617	-0.141485	0.0302699	2.95e-06	rs1355585	21.8417
s__Phascolarctobacterium_succinatutens	16	52416513	-0.204526	0.0415104	8.35e-07	rs173961	24.2701
s__Burkholderiales_bacterium_1_1_47	1	76089534	0.2324	0.0507459	4.66e-06	rs6664382	20.9681
s__Burkholderiales_bacterium_1_1_47	3	178567864	-0.248139	0.0559535	9.22e-06	rs9872584	19.6618
s__Burkholderiales_bacterium_1_1_47	6	30930633	-0.133177	0.029778	7.74e-06	rs9468851	19.9966
s__Burkholderiales_bacterium_1_1_47	7	71508645	0.173023	0.035912	1.45e-06	rs4717625	23.2069
s__Burkholderiales_bacterium_1_1_47	7	52336084	0.144092	0.032234	7.82e-06	rs1860691	19.9774
s__Burkholderiales_bacterium_1_1_47	8	19029859	0.130267	0.0287767	5.99e-06	rs13257050	20.4868
s__Burkholderiales_bacterium_1_1_47	9	79442588	-0.17487	0.0351913	6.73e-07	rs73653217	24.6858
s__Burkholderiales_bacterium_1_1_47	9	77862854	-0.139074	0.0293731	2.19e-06	rs11144350	22.412
s__Burkholderiales_bacterium_1_1_47	11	214169	0.137332	0.0266458	2.55e-07	rs1533824	26.5567
s__Burkholderiales_bacterium_1_1_47	11	71113304	-0.130563	0.0282354	3.76e-06	rs1792325	21.3767
s__Burkholderiales_bacterium_1_1_47	11	105046839	0.120402	0.0257318	2.88e-06	rs10895784	21.8884
s__Burkholderiales_bacterium_1_1_47	12	20885931	0.208534	0.0440945	2.25e-06	rs16923154	22.36
s__Burkholderiales_bacterium_1_1_47	13	38463552	-0.139392	0.0297758	2.85e-06	rs10507465	21.9097
s__Burkholderiales_bacterium_1_1_47	17	29755009	-0.19123	0.0424371	6.6e-06	rs12941005	20.3006
s__Oxalobacter_formigenes	1	206754893	0.138478	0.0307156	6.53e-06	rs2336943	20.3204
s__Oxalobacter_formigenes	1	65268226	0.154648	0.0346941	8.29e-06	rs12725104	19.8639
s__Oxalobacter_formigenes	2	67933923	-0.148284	0.0334266	9.16e-06	rs10865362	19.674
s__Oxalobacter_formigenes	2	10455625	-0.153675	0.0307644	5.88e-07	rs1861231	24.9458
s__Oxalobacter_formigenes	8	83230206	-0.221321	0.0498049	8.84e-06	rs35921003	19.7419
s__Oxalobacter_formigenes	12	117892931	-0.162446	0.0363579	7.9e-06	rs11068499	19.9576
s__Oxalobacter_formigenes	16	81747602	0.129894	0.0292585	9.02e-06	rs4889373	19.7043
s__Oxalobacter_formigenes	17	48729781	-0.138735	0.0292245	2.06e-06	rs17562516	22.5302
s__Oxalobacter_formigenes	19	52855303	0.128844	0.0273926	2.56e-06	rs3745098	22.1182
s__Oxalobacter_formigenes	20	59220861	-0.2743	0.0586406	2.9e-06	rs73918563	21.8747
s__Parasutterella_excrementihominis	2	144005379	-0.152439	0.033024	3.91e-06	rs34613239	21.302
s__Parasutterella_excrementihominis	2	5693299	-0.114082	0.0253077	6.55e-06	rs10177566	20.315
s__Parasutterella_excrementihominis	3	60879866	-0.131686	0.0265653	7.16e-07	rs11715674	24.5662
s__Parasutterella_excrementihominis	3	2063046	-0.122061	0.0261533	3.05e-06	rs9847008	21.7765
s__Parasutterella_excrementihominis	5	97764402	0.243854	0.0524561	3.34e-06	rs10036326	21.6051
s__Parasutterella_excrementihominis	9	115897803	-0.13751	0.0293968	2.9e-06	rs10981640	21.8754
s__Parasutterella_excrementihominis	10	103041525	0.143846	0.0310632	3.64e-06	rs11595913	21.4383
s__Parasutterella_excrementihominis	12	114766393	0.106237	0.0229073	3.52e-06	rs11067048	21.5026
s__Parasutterella_excrementihominis	12	131366686	0.118396	0.0260311	5.41e-06	rs56085972	20.6812
s__Parasutterella_excrementihominis	13	99788169	0.104578	0.0236651	9.91e-06	rs7320949	19.5232
s__Parasutterella_excrementihominis	15	32404937	0.152732	0.0330824	3.9e-06	rs62003625	21.3085
s__Parasutterella_excrementihominis	19	1099842	0.106299	0.0231753	4.5e-06	rs2384942	21.0327
s__Parasutterella_excrementihominis	20	57125934	0.11175	0.0236576	2.32e-06	rs6026349	22.307
s__Sutterella_wadsworthensis	3	170532111	0.165737	0.0362025	4.69e-06	rs61790480	20.9532
s__Sutterella_wadsworthensis	8	144803616	-0.110473	0.0241403	4.73e-06	rs11783357	20.937
s__Sutterella_wadsworthensis	9	126987143	-0.105694	0.0229013	3.93e-06	rs6478652	21.2945
s__Sutterella_wadsworthensis	13	72726920	-0.106525	0.0234422	5.52e-06	rs1421280	20.644
s__Sutterella_wadsworthensis	15	101478959	0.101697	0.0218773	3.34e-06	rs7179502	21.6031
s__Sutterella_wadsworthensis	19	7564269	0.12765	0.0268583	2.01e-06	rs111481125	22.5825
s__Bilophila_wadsworthia	1	202045541	0.092649	0.0205377	6.45e-06	rs12724599	20.3454
s__Bilophila_wadsworthia	4	29441154	0.0834404	0.0187833	8.9e-06	rs6852392	19.7286
s__Bilophila_wadsworthia	7	154592769	0.207054	0.0413744	5.6e-07	rs10276776	25.0375
s__Bilophila_wadsworthia	7	147419683	-0.0938038	0.02019	3.38e-06	rs11768363	21.5802
s__Bilophila_wadsworthia	12	45843593	0.192718	0.042692	6.36e-06	rs34196897	20.3723
s__Bilophila_wadsworthia	19	35553341	0.158759	0.0358258	9.36e-06	rs1688043	19.6324
s__Bilophila_wadsworthia	20	10124075	0.14498	0.0320708	6.17e-06	rs35334318	20.4308
s__Desulfovibrio_piger	1	158039727	0.255213	0.0577492	9.9e-06	rs61818112	19.5255
s__Desulfovibrio_piger	2	233883133	-0.271803	0.0579941	2.78e-06	rs77902968	21.9598
s__Desulfovibrio_piger	2	69180661	0.180561	0.0377846	1.76e-06	rs4854535	22.83
s__Desulfovibrio_piger	4	18943713	-0.128384	0.0280832	4.84e-06	rs10030640	20.8937
s__Desulfovibrio_piger	10	121459517	-0.125691	0.0283427	9.22e-06	rs196229	19.6614
s__Desulfovibrio_piger	18	60781820	0.138789	0.0313763	9.72e-06	rs75364852	19.5611
s__Bilophila_unclassified	1	18718305	-0.0786151	0.0175239	7.25e-06	rs11260998	20.1205
s__Bilophila_unclassified	1	13839382	0.0917936	0.0187482	9.77e-07	rs2990682	23.9659
s__Bilophila_unclassified	2	211772624	0.0806918	0.0174623	3.82e-06	rs13009600	21.3473
s__Bilophila_unclassified	2	216484768	0.0905141	0.0192398	2.54e-06	rs2579005	22.1268
s__Bilophila_unclassified	4	66600345	0.103214	0.0230703	7.68e-06	rs765025	20.0105
s__Bilophila_unclassified	4	186557727	0.129746	0.0284739	5.2e-06	rs77848425	20.7578
s__Bilophila_unclassified	7	158240602	-0.08895	0.0189988	2.84e-06	rs6958516	21.9143
s__Bilophila_unclassified	12	115550990	-0.0947736	0.020526	3.89e-06	rs11067415	21.3135
s__Bilophila_unclassified	15	89377788	-0.0930015	0.0208979	8.58e-06	rs12913320	19.7999
s__Bilophila_unclassified	19	20484610	-0.152612	0.0342081	8.15e-06	rs73539554	19.8979
s__Bilophila_unclassified	20	36959732	-0.079596	0.0171965	3.68e-06	rs6127771	21.4186
s__Escherichia_coli	2	20684657	-0.106305	0.0237186	7.4e-06	rs12623651	20.0825
s__Escherichia_coli	3	9322660	-0.120105	0.0243014	7.72e-07	rs2600191	24.4201
s__Escherichia_coli	4	1101148	-0.20256	0.0456221	9e-06	rs17729286	19.7081
s__Escherichia_coli	4	146937467	0.104214	0.0225159	3.68e-06	rs6857075	21.4171
s__Escherichia_coli	4	5647018	0.104523	0.0224092	3.1e-06	rs10024750	21.75
s__Escherichia_coli	6	21677060	-0.105919	0.0229081	3.77e-06	rs9466145	21.3726
s__Escherichia_coli	8	3004551	-0.235198	0.0504335	3.11e-06	rs75297146	21.7429
s__Escherichia_coli	9	129613130	0.119345	0.023481	3.72e-07	rs62578888	25.8263
s__Escherichia_coli	10	13347821	-0.118953	0.0249473	1.86e-06	rs10752292	22.7296
s__Escherichia_coli	13	25235968	-0.151409	0.0307603	8.56e-07	rs11149171	24.222
s__Escherichia_coli	13	96188617	0.20892	0.0418614	6.01e-07	rs78009268	24.9012
s__Escherichia_coli	19	46585509	0.120347	0.025477	2.32e-06	rs731362	22.3081
s__Escherichia_unclassified	1	204973138	0.0958589	0.0208596	4.32e-06	rs10900435	21.1125
s__Escherichia_unclassified	5	44055894	0.244256	0.0481471	3.91e-07	rs115534005	25.7299
s__Escherichia_unclassified	6	10108495	0.178526	0.0401635	8.79e-06	rs112644714	19.7528
s__Escherichia_unclassified	7	22134585	-0.120102	0.0260325	3.96e-06	rs12700345	21.2793
s__Escherichia_unclassified	8	2051904	0.104232	0.0232904	7.63e-06	rs59436846	20.0233
s__Escherichia_unclassified	9	125844582	-0.126729	0.026727	2.12e-06	rs2791437	22.4771
s__Escherichia_unclassified	12	61422160	0.109002	0.0208365	1.68e-07	rs12300342	27.3594
s__Escherichia_unclassified	13	78731727	0.174552	0.0388198	6.91e-06	rs35630916	20.213
s__Haemophilus_parainfluenzae	3	44175797	-0.212476	0.0476294	8.16e-06	rs7651754	19.8956
s__Haemophilus_parainfluenzae	6	125244265	0.265272	0.0600061	9.84e-06	rs781762	19.538
s__Haemophilus_parainfluenzae	8	8602444	-0.192657	0.0415618	3.56e-06	rs28693594	21.4817
s__Haemophilus_parainfluenzae	12	1500603	0.227758	0.050722	7.11e-06	rs7132825	20.1578
s__Haemophilus_parainfluenzae	17	36205502	-0.162673	0.0337049	1.39e-06	rs56162052	23.288
s__Haemophilus_parainfluenzae	18	8831132	0.194651	0.0427432	5.26e-06	rs76236729	20.7332
s__Akkermansia_muciniphila	2	16720355	0.0907615	0.0199387	5.31e-06	rs12710731	20.7156
s__Akkermansia_muciniphila	2	38050232	-0.0903199	0.0201436	7.33e-06	rs4670221	20.0993
s__Akkermansia_muciniphila	5	24990890	0.191654	0.0392894	1.07e-06	rs68058313	23.7888
s__Akkermansia_muciniphila	5	118836004	0.107047	0.0236377	5.94e-06	rs1298928	20.5034
s__Akkermansia_muciniphila	6	20097305	-0.124355	0.0259942	1.72e-06	rs9368149	22.8803
s__Akkermansia_muciniphila	6	37707962	0.10858	0.0234526	3.66e-06	rs36119306	21.4292
s__Akkermansia_muciniphila	10	2005604	0.0885333	0.0199347	8.95e-06	rs7912369	19.7189
s__Akkermansia_muciniphila	11	67577945	-0.08458	0.0189562	8.12e-06	rs7482174	19.9031
s__Akkermansia_muciniphila	12	115085267	-0.106116	0.0202561	1.62e-07	rs55926131	27.4371
s__Akkermansia_muciniphila	12	65405314	-0.0890822	0.0190784	3.02e-06	rs166570	21.7964
s__Akkermansia_muciniphila	15	37816202	0.109958	0.0229038	1.58e-06	rs35895642	23.0423
s__Akkermansia_muciniphila	16	10082174	-0.0995889	0.0223104	8.05e-06	rs1532932	19.9203
s__Akkermansia_muciniphila	17	47860915	0.127401	0.024444	1.87e-07	rs79041579	27.1574
s__Akkermansia_muciniphila	19	2272309	0.110284	0.0241818	5.1e-06	rs2523176	20.7939

## Sheet: Table S3
Table S3. Sensitivity analysis of gut microbiota on pan-cancer phenotype MR results.
Exposure	Outcome	Heterogeneity	Pleiotropy	MR–PRESSO
		Cochran’s Q test P_value	Egger intercept P_value	Global test P_value
Ruminococcus_obeum	Pan-cancer	0.882	0.701	0.876
Bacteroidales_bacterium_ph8	Pan-cancer	0.559	0.604	0.594
Bacteroides_intestinalis	Pan-cancer	0.323	0.206	0.394
Bacteroides_clarus	Pan-cancer	0.894	0.51	0.902
Coprobacter_fastidiosus	Pan-cancer	0.284	0.485	0.336
Bacteroides_salyersiae	Pan-cancer	0.706	0.392	0.704

## Sheet: Table S4
Table S4. Genetic instruments related to dietary preferences used in the study.
exposure	chr	pos	beta	se	pval	SNP
Adding butter to bread liking	7	143696115	-0.047369	0.007822	1.42e-09	rs2368062
Adding butter to bread liking	17	38159744	-0.042834	0.007824	4.41e-08	rs12602513
Adding butter to bread liking	19	45411941	-0.123306	0.010674	7.91e-31	rs429358
Adding salt to food liking	7	141672705	0.095422	0.009	3.12e-26	rs1726866
Adding salt to food liking	3	85612550	-0.079852	0.009377	1.72e-17	rs4856591
Adding salt to food liking	5	170738836	-0.056606	0.009969	1.39e-08	rs918472
Adding salt to food liking	12	122238300	-0.064227	0.011476	2.21e-08	rs1795966
Adding salt to food liking	3	60404705	0.054409	0.009976	4.94e-08	rs58118091
Adding salt to food liking	10	62800890	-0.051085	0.009121	2.16e-08	rs7077748
Adding salt to food liking	2	105443048	0.052953	0.008962	3.47e-09	rs4851722
Adding salt to food liking	2	145632077	-0.068906	0.009805	2.14e-12	rs7591518
Adding salt to food liking	3	60929088	-0.075579	0.011238	1.79e-11	rs7638932
Adding salt to food liking	7	131629932	-0.051777	0.009105	1.32e-08	rs4728247
Adding salt to food liking	10	104225837	-0.056951	0.009333	1.07e-09	rs11191294
Adding salt to food liking	5	51384994	-0.078708	0.011595	1.17e-11	rs562524786
Adding salt to food liking	2	138394493	0.061489	0.010384	3.22e-09	rs13388416
Adding salt to food liking	14	98872650	-0.059463	0.009332	1.89e-10	rs8016978
Adding salt to food liking	14	33981930	-0.055798	0.009299	1.98e-09	rs8012701
Adding salt to food liking	13	66717943	-0.054026	0.009457	1.14e-08	rs61957695
Adding salt to food liking	22	43147206	0.201008	0.023798	3.09e-17	rs543760429
Alcohol liking	6	84277157	0.077337	0.0137094	1.68915e-08	rs7773629
Alcohol liking	2	51220375	0.169099	0.0302023	2.15749e-08	rs77041760
Alcohol liking	3	21084828	0.0708265	0.0126434	2.12049e-08	rs6800823
Alcohol liking	4	100239319	0.425957	0.0394223	3.26104e-27	rs1229984
Alcohol liking	3	85551403	-0.105835	0.0130256	4.46854e-16	rs726610
Alcohol liking	2	186109364	0.0686409	0.012531	4.30945e-08	rs6735842
Alcohol liking	7	141673345	-0.0772903	0.0126873	1.11557e-09	rs713598
Alcohol liking	8	20982409	-0.0745651	0.0132959	2.04548e-08	rs10112502
Alcohol liking	7	69014936	-0.0826835	0.0140241	3.72837e-09	rs12531914
Alcohol liking	16	19977617	-0.0973634	0.0177261	3.95946e-08	rs59323025
Alcohol liking	17	7733833	0.0688779	0.0125854	4.42865e-08	rs34121753
Alcohol liking	17	44098967	-0.1022	0.0147965	4.94776e-12	rs17652520
Alcohol liking	11	30666231	0.0752498	0.0135858	3.04446e-08	rs11600642
Alcohol liking	2	27742603	0.0731569	0.0127883	1.06136e-08	rs780093
Alcohol liking	5	88165095	0.107512	0.0124508	5.87288e-18	rs1671542
Alcohol liking	6	98312143	-0.073195	0.0124493	4.11651e-09	rs1338549
Alcohol liking	13	68080817	-0.0828576	0.0124455	2.78265e-11	rs1937522
Alcohol liking	4	106228620	-0.0706141	0.0124401	1.37621e-08	rs28633885
Alcohol liking	3	71572406	0.0683368	0.0125082	4.6719e-08	rs56343799
Aniseed liking	9	15409971	-0.126933	0.022765	2.48e-08	rs2798734
Aniseed liking	2	200692595	-0.063507	0.011299	1.92e-08	rs769955
Aniseed liking	8	53125734	0.066892	0.011934	2.1e-08	rs2360806
Aniseed liking	6	140332096	0.050773	0.008886	1.13e-08	rs1572671
Aniseed liking	10	108183020	0.10663	0.019158	2.63e-08	rs11192875
Aniseed liking	18	43041653	0.101119	0.017654	1.03e-08	rs62093060
Aniseed liking	6	28576143	-0.118515	0.013858	1.27e-17	rs4947336
Aniseed liking	10	125109647	-0.078566	0.012367	2.15e-10	rs75051825
Aniseed liking	11	30956077	-0.053196	0.009475	1.99e-08	rs163876
Aniseed liking	16	53825488	-0.054266	0.009006	1.71e-09	rs9941349
Apple juice liking	16	53834607	-0.049706	0.007966	4.42e-10	rs7188250
Apples liking	7	127481278	0.033566	0.005731	4.75e-09	rs917832
Apples liking	6	58053607	0.081398	0.014052	6.98e-09	rs370708621
Apples liking	3	18774357	-0.035851	0.006277	1.15e-08	rs7625384
Apples liking	19	46188626	0.035693	0.006324	1.69e-08	rs7253390
Asparagus liking	9	1720702	0.043461	0.00763	1.26e-08	rs2616832
Asparagus liking	13	58416695	-0.055923	0.00864	9.75e-11	rs35207189
Asparagus liking	17	79000496	-0.069966	0.012785	4.46e-08	rs10153247
Asparagus liking	6	115650915	0.04791	0.007941	1.63e-09	rs11153548
Asparagus liking	14	40913965	0.045831	0.007861	5.58e-09	rs10131111
Asparagus liking	2	125037060	0.047928	0.008351	9.58e-09	rs1030531
Asparagus liking	13	55941509	-0.069444	0.008594	6.59e-16	rs3105049
Asparagus liking	7	139545513	0.07492	0.012279	1.07e-09	rs56246068
Asparagus liking	17	44322577	-0.054682	0.009442	7.02e-09	rs372745970
Aubergine liking	11	32039609	0.049442	0.008847	2.31e-08	rs10767910
Aubergine liking	1	72543338	-0.054038	0.00869	5.06e-10	rs1486108
Aubergine liking	13	55937827	-0.088623	0.009825	1.95e-19	rs150236091
Aubergine liking	3	85652614	-0.051894	0.00888	5.13e-09	rs73141532
Aubergine liking	6	98333409	0.051364	0.00872	3.88e-09	rs12189679
Aubergine liking	13	58536148	0.066216	0.009541	3.96e-12	rs9527736
Aubergine liking	8	93501828	-0.058852	0.010345	1.31e-08	rs544567
Aubergine liking	12	107022638	-0.068316	0.012283	2.69e-08	rs4964474
Aubergine liking	3	71579022	0.048983	0.008796	2.58e-08	rs7610856
Aubergine liking	16	53845169	0.058364	0.008791	3.2e-11	rs11649091
Aubergine liking	10	21819824	-0.064869	0.009308	3.23e-12	rs12253527
Avocado liking	2	236770171	-0.056154	0.010181	3.49e-08	rs12473014
Avocado liking	2	60330305	-0.061867	0.009912	4.37e-10	rs6726368
Avocado liking	2	45154689	0.062427	0.009579	7.24e-11	rs504675
Avocado liking	5	102365794	-0.060631	0.009877	8.38e-10	rs26431
Avocado liking	11	66339639	0.068033	0.012023	1.54e-08	rs113835537
Avocado liking	11	112851068	0.051384	0.009399	4.6e-08	rs2155290
Avocado liking	6	157402041	-0.067451	0.011586	5.87e-09	rs6912493
Avocado liking	6	25853521	-0.086921	0.015003	6.94e-09	rs185123354
Avocado liking	2	188100639	0.053631	0.009546	1.95e-08	rs1918898
Avocado liking	13	58653695	0.056203	0.009849	1.18e-08	rs9537938
Avocado liking	18	50547541	0.073853	0.012585	4.43e-09	rs11872713
Avocado liking	15	47492750	0.053245	0.00923	8.03e-09	rs11632877
Avocado liking	13	55937827	-0.073188	0.01032	1.36e-12	rs150236091
Avocado liking	17	44309255	-0.069502	0.011592	2.04e-09	rs62070952
Bacon liking	2	206965837	-0.046135	0.007911	5.53e-09	rs6718656
Bacon liking	3	17320850	0.04457	0.00794	1.99e-08	rs2596681
Bacon liking	7	113878371	0.0467	0.008411	2.84e-08	rs1194320
Bacon liking	19	45411941	-0.09342	0.011114	4.38e-17	rs429358
Bacon liking	6	26233387	-0.053403	0.008825	1.46e-09	rs10946808
Baked/steamed fish liking	2	59497127	-0.052877	0.007596	3.42e-12	rs2110529
Baked/steamed fish liking	2	61294746	-0.049932	0.009137	4.66e-08	rs10180557
Baked/steamed fish liking	2	44858586	-0.055211	0.009207	2.03e-09	rs3106840
Baked/steamed fish liking	2	77318982	0.052941	0.008915	2.9e-09	rs148102408
Baked/steamed fish liking	5	87857225	0.050756	0.008903	1.22e-08	rs78947682
Baked/steamed fish liking	16	83681015	0.062473	0.008782	1.17e-12	rs16961150
Baked/steamed fish liking	13	55941509	-0.064056	0.008533	6.17e-14	rs3105049
Baked/steamed fish liking	17	43672118	-0.060341	0.01077	2.13e-08	rs1724417
Banana liking	7	143722969	0.057919	0.006687	4.78e-18	rs7787699
Banana liking	18	69875724	0.045633	0.006986	6.56e-11	rs7241775
BBQ/grilled meat liking	1	73554714	-0.049456	0.008275	2.3e-09	rs6424510
BBQ/grilled meat liking	3	85547337	-0.059387	0.008756	1.22e-11	rs76395182
BBQ/grilled meat liking	14	103990799	-0.050367	0.008615	5.07e-09	rs3759584
BBQ/grilled meat liking	19	45411941	-0.10406	0.011659	4.58e-19	rs429358
Beans liking	19	49232226	-0.0943713	0.0125326	5.0704e-14	rs2287922
Beans liking	7	122617043	-0.106715	0.0134252	1.88298e-15	rs10233107
Beans liking	22	43153807	-0.223656	0.0321683	3.58415e-12	rs9611875
Beans liking	12	49943122	0.100686	0.0165326	1.12787e-09	rs933738
Beans liking	6	31452432	-0.0693828	0.012628	3.92116e-08	rs2904789
Beans liking	13	58330048	-0.0876538	0.0142589	7.88207e-10	rs1572198
Beans liking	17	44344926	-0.0931212	0.0155425	2.08058e-09	rs74652075
Beans liking	9	128493296	-0.0722734	0.0128549	1.88501e-08	rs10760399
Beans liking	16	12842289	-0.0908117	0.0149993	1.40943e-09	rs12447114
Beans liking	9	86556831	0.084924	0.0151112	1.91031e-08	rs4535826
Beef/steak liking	6	26207174	-0.058879	0.009896	2.72e-09	rs9393688
Beef/steak liking	9	131944138	-0.056049	0.009451	3.04e-09	rs913264
Beef/steak liking	9	15539893	-0.051035	0.008745	5.39e-09	rs7866629
Beef/steak liking	10	86598574	0.050262	0.00905	2.82e-08	rs2991927
Beef/steak liking	1	73595561	-0.057339	0.008985	1.79e-10	rs11210138
Beef/steak liking	3	85521990	-0.049264	0.008984	4.2e-08	rs62250717
Beef/steak liking	19	45411941	-0.099563	0.012251	4.5e-16	rs429358
Beer liking	4	100239319	0.328492	0.0469631	2.65883e-12	rs1229984
Beer liking	5	9629529	-0.177208	0.0198252	3.9448e-19	rs2234233
Beer liking	7	69014936	-0.0997738	0.0167067	2.34226e-09	rs12531914
Beer liking	5	87915481	-0.0838967	0.0153784	4.88342e-08	rs10462334
Beer liking	12	11026758	-0.082655	0.0150336	3.84042e-08	rs10772372
Beer liking	17	44013966	-0.10504	0.0183985	1.13536e-08	rs56072903
Beer liking	6	27556141	-0.132746	0.021999	1.59766e-09	rs13201294
Beer liking	3	85499333	-0.123494	0.0152568	5.75743e-16	rs993136
Beer liking	22	43153807	-0.31783	0.0381002	7.30734e-17	rs9611875
Beetroot liking	8	35024942	0.04662	0.008065	7.49e-09	rs983236
Beetroot liking	1	67089418	0.065053	0.011759	3.18e-08	rs6664698
Beetroot liking	3	50199747	-0.085274	0.01479	8.19e-09	rs11710277
Beetroot liking	17	43221285	-0.091112	0.016513	3.46e-08	rs1053578
Beetroot liking	11	133808038	-0.05408	0.009866	4.24e-08	rs73034263
Beetroot liking	18	53305735	0.045769	0.008383	4.8e-08	rs12458015
Bell pepper liking	18	50907494	-0.049836	0.008618	7.38e-09	rs11665326
Biscuits liking	10	21210283	-0.04404	0.00725	1.27e-09	rs12356048
Biscuits liking	11	29135383	-0.042744	0.007615	2e-08	rs2933170
Biscuits liking	7	77832149	0.038959	0.006838	1.25e-08	rs4730110
Biscuits liking	10	99089538	-0.038839	0.006879	1.66e-08	rs7080275
Biscuits liking	3	162627265	0.043169	0.007335	4e-09	rs206272
Biscuits liking	7	113912028	-0.045163	0.008117	2.66e-08	rs182715514
Biscuits liking	8	143299378	-0.050041	0.007939	2.95e-10	rs116858531
Biscuits liking	8	64696606	0.057857	0.00735	3.56e-15	rs1520919
Biscuits liking	2	45154689	-0.040357	0.007067	1.16e-08	rs504675
Biscuits liking	6	43150520	0.059446	0.010826	4.02e-08	rs16896322
Biscuits liking	9	15608986	0.044819	0.006862	6.56e-11	rs3122703
Biscuits liking	19	49259529	-0.071645	0.006966	8.71e-25	rs838133
Biscuits liking	16	28362881	0.047324	0.007978	3.02e-09	rs556881732
Bitter ale liking	4	100239319	0.168892	0.028932	5.33e-09	rs1229984
Bitter ale liking	3	85428726	-0.06151	0.009289	3.59e-11	rs2163971
Bitter ale liking	5	9633586	-0.09575	0.012222	4.82e-15	rs112065280
Bitter ale liking	22	43153807	-0.187092	0.023679	2.83e-15	rs9611875
Black olive liking	6	31613739	-0.076441	0.011915	1.43e-10	rs3130048
Black olive liking	6	140561696	0.066443	0.011186	2.88e-09	rs12665383
Black olive liking	3	115182229	0.059753	0.010739	2.66e-08	rs62263063
Black olive liking	13	55975115	-0.100513	0.012115	1.12e-16	rs3124402
Black olive liking	16	12793139	-0.093778	0.014303	5.56e-11	rs11861627
Black olive liking	2	45121375	0.143684	0.017604	3.38e-16	rs74696461
Black olive liking	16	31011821	0.068654	0.011138	7.14e-10	rs12716979
Black olive liking	17	44313522	-0.105387	0.013058	7.15e-16	rs2532387
Black olive liking	13	45367505	-0.06074	0.010749	1.62e-08	rs9590856
Black olive liking	16	83683945	0.071639	0.012315	6.02e-09	rs11859365
Black olive liking	18	21076764	-0.067883	0.010824	3.61e-10	rs303754
Black olive liking	13	64949973	0.122997	0.022167	2.9e-08	rs61949928
Black olive liking	5	153054326	0.081297	0.014204	1.06e-08	rs7709884
Black olive liking	4	65798200	-0.06575	0.010818	1.25e-09	rs2119437
Black olive liking	8	64669495	-0.069466	0.011426	1.24e-09	rs59309762
Black olive liking	10	21957229	-0.063939	0.01118	1.09e-08	rs2183271
Black olive liking	3	12110121	0.068991	0.012339	2.28e-08	rs307587
Black olive liking	11	29083746	0.073044	0.011904	8.51e-10	rs10742213
Black olive liking	17	2295405	-0.067048	0.011206	2.22e-09	rs1545717
Black olive liking	16	61037218	-0.070484	0.012511	1.79e-08	rs1364351
Black olive liking	13	58416695	-0.069718	0.012164	1e-08	rs35207189
Black olive liking	10	118025315	0.062019	0.01074	7.76e-09	rs12773105
Black pepper liking	3	25110415	0.040325	0.007159	1.8e-08	rs7619139
Black pepper liking	2	145819888	0.042205	0.00758	2.6e-08	rs6747171
Black pepper liking	2	45154229	0.046687	0.007643	1.02e-09	rs7568987
Black pepper liking	7	133370755	0.044089	0.00709	5.06e-10	rs10246665
Black pepper liking	7	69735671	-0.048277	0.008761	3.6e-08	rs6978919
Black pepper liking	17	3487180	0.065172	0.007333	6.47e-19	rs224536
Black pepper liking	22	41408754	-0.049482	0.007926	4.33e-10	rs13056300
Black pepper liking	20	47356483	0.041353	0.007094	5.59e-09	rs6066836
Blue cheese liking	13	55993394	-0.105146	0.0119	1.03e-18	rs3105065
Blue cheese liking	7	74331625	-0.075072	0.013459	2.45e-08	rs368033883
Blue cheese liking	18	1860310	0.087824	0.014683	2.24e-09	rs1989097
Blue cheese liking	4	152969869	-0.068334	0.011555	3.38e-09	rs56114278
Blue cheese liking	16	53809123	0.086299	0.0106	3.99e-16	rs55872725
Blue cheese liking	11	7941115	0.067497	0.010618	2.08e-10	rs1482782
Blue cheese liking	5	124966656	0.065258	0.011966	4.96e-08	rs58125993
Blue cheese liking	10	118016664	0.057353	0.01043	3.85e-08	rs12413585
Blue cheese liking	14	29827888	0.059284	0.010781	3.84e-08	rs6576291
Blue cheese liking	2	45154689	0.096739	0.010902	7.31e-19	rs504675
Blue cheese liking	16	73628767	0.060302	0.010937	3.53e-08	rs9923688
Blue cheese liking	3	115142521	-0.057073	0.010418	4.32e-08	rs1392262
Blue cheese liking	18	40947453	-0.067469	0.010934	6.87e-10	rs687113
Blue cheese liking	2	160461478	-0.060584	0.010537	9e-09	rs10195287
Blue cheese liking	16	12793139	-0.084959	0.013864	8.97e-10	rs11861627
Blue cheese liking	16	83677410	0.072562	0.011938	1.25e-09	rs1123321
Broad bean liking	4	136135472	-0.064661	0.011258	9.32e-09	rs76441829
Broad bean liking	2	136608646	-0.057436	0.009488	1.44e-09	rs4988235
Broad bean liking	7	122617043	-0.106707	0.008888	3.67e-33	rs10233107
Broad bean liking	6	14718260	0.058059	0.010623	4.64e-08	rs9349956
Broad bean liking	9	128329179	0.05029	0.00837	1.9e-09	rs512445
Broad bean liking	6	31456108	-0.050764	0.009151	2.92e-08	rs28664826
Broad bean liking	16	12793139	-0.072364	0.011035	5.52e-11	rs11861627
Broad bean liking	10	66102542	0.109761	0.019871	3.35e-08	rs113248443
Broad bean liking	17	44820122	-0.058673	0.00972	1.6e-09	rs199442
Broad bean liking	19	49208564	-0.055364	0.008296	2.53e-11	rs507711
Broad bean liking	22	43153807	-0.217357	0.02131	2.11e-24	rs9611875
Broad bean liking	18	40810376	-0.050857	0.008699	5.06e-09	rs9954833
Broccoli liking	15	51968419	0.038152	0.006946	3.97e-08	rs1017679
Broccoli liking	5	164700979	-0.039951	0.00666	2e-09	rs11749582
Broccoli liking	2	45138941	-0.049187	0.006448	2.43e-14	rs501964
Broccoli liking	8	125542181	-0.041457	0.007345	1.68e-08	rs71516748
Broccoli liking	2	59618215	0.043671	0.007946	3.91e-08	rs13384513
Brussel sprout liking	17	44307193	-0.098893	0.010091	1.2e-22	rs2532395
Brussel sprout liking	4	103188709	0.095518	0.015769	1.41e-09	rs13107325
Brussel sprout liking	13	56140417	0.084008	0.009575	1.8e-18	rs73193539
Brussel sprout liking	11	112843616	-0.050253	0.008403	2.25e-09	rs2186709
Brussel sprout liking	12	107724173	-0.057977	0.010493	3.31e-08	rs13377865
Burger liking	19	45424351	-0.080178	0.011265	1.13e-12	rs814573
Butternut squash liking	16	53809123	0.057965	0.008149	1.17e-12	rs55872725
Butternut squash liking	1	10636955	0.051388	0.008754	4.38e-09	rs4617401
Butternut squash liking	1	72553122	0.049225	0.008156	1.61e-09	rs11209909
Butternut squash liking	13	55999578	-0.074741	0.008949	6.88e-17	rs2937339
Cabbage liking	5	164635897	-0.039272	0.006765	6.48e-09	rs17391889
Cabbage liking	3	25110415	0.044845	0.006683	1.97e-11	rs7619139
Cabbage liking	11	112851961	-0.036796	0.006689	3.8e-08	rs2298527
Cabbage liking	11	133808038	-0.048503	0.008167	2.9e-09	rs73034263
Cabbage liking	4	103198082	0.068568	0.012085	1.42e-08	rs13135092
Cabbage liking	13	56154467	-0.053618	0.007428	5.35e-13	rs9569324
Cake icing liking	7	5513109	-0.074779	0.013282	1.83e-08	rs4346902
Cake icing liking	3	5851108	0.050722	0.009249	4.18e-08	rs6442997
Cake icing liking	19	33927000	-0.054574	0.009413	6.77e-09	rs11084735
Cake icing liking	5	87997279	-0.057077	0.010107	1.65e-08	rs27721
Cake icing liking	8	64625693	-0.060956	0.009931	8.41e-10	rs1217104
Cake icing liking	3	17330092	0.057456	0.008828	7.66e-11	rs2470578
Cake icing liking	8	9231661	-0.080959	0.014694	3.61e-08	rs12546198
Cake icing liking	9	15951267	0.068137	0.009212	1.43e-13	rs10810499
Cake icing liking	2	75087316	-0.070935	0.011439	5.66e-10	rs72622646
Cake icing liking	19	49259854	-0.10141	0.009407	4.55e-27	rs1698114
Cake icing liking	1	110046195	0.049305	0.00887	2.74e-08	rs528199
Cake icing liking	6	54675563	-0.051219	0.008956	1.09e-08	rs55683801
Cake icing liking	8	143763690	0.056365	0.008821	1.69e-10	rs10216533
Cake liking	12	63520912	-0.039758	0.006964	1.16e-08	rs10877962
Cake liking	6	27007687	0.05993	0.009821	1.06e-09	rs35741362
Cake liking	14	46596934	0.044376	0.007961	2.5e-08	rs4473093
Cake liking	4	46240287	-0.040179	0.006919	6.41e-09	rs535066
Cake liking	19	49259529	-0.083872	0.007074	2.22e-32	rs838133
Cake liking	3	25118637	-0.046023	0.006979	4.32e-11	rs7429279
Cake liking	9	15929374	-0.038116	0.006864	2.83e-08	rs1927696
Cake liking	7	72977898	0.044755	0.00761	4.11e-09	rs12539316
Cake liking	8	64696606	0.052326	0.007464	2.42e-12	rs1520919
Cake liking	2	45154689	-0.053847	0.007177	6.37e-14	rs504675
Cake liking	18	1839339	-0.060669	0.009782	5.62e-10	rs9955276
Cake liking	3	162627588	0.04757	0.007449	1.74e-10	rs206269
Cake liking	11	29135383	-0.045619	0.007735	3.71e-09	rs2933170
Capers liking	13	55941509	-0.077736	0.010749	4.83e-13	rs3105049
Capers liking	6	29945949	-0.117998	0.014175	8.71e-17	rs3132685
Capers liking	3	87795594	-0.062325	0.011263	3.16e-08	rs28385406
Capers liking	13	108146199	0.064329	0.011334	1.4e-08	rs7998448
Capers liking	6	32184705	-0.061521	0.010586	6.23e-09	rs3134798
Capers liking	2	45154689	0.100596	0.009992	8.13e-24	rs504675
Capers liking	3	71547590	0.054478	0.009612	1.46e-08	rs62244860
Capers liking	5	105895363	0.057324	0.010006	1.02e-08	rs4560534
Capers liking	13	58536148	0.057757	0.010477	3.55e-08	rs9527736
Capers liking	10	118025315	0.057523	0.009544	1.7e-09	rs12773105
Capers liking	3	35713837	-0.052839	0.009595	3.68e-08	rs4678791
Capers liking	7	69897059	-0.056277	0.009773	8.53e-09	rs10274474
Capers liking	17	44289232	-0.092701	0.01145	5.8e-16	rs2732631
Capers liking	16	83683945	0.068792	0.010957	3.45e-10	rs11859365
Cauliflower liking	3	86379896	-0.061967	0.010393	2.5e-09	rs1170216
Cauliflower liking	13	56012679	-0.047482	0.006871	4.89e-12	rs4310746
Cauliflower liking	4	103198082	0.064725	0.011309	1.06e-08	rs13135092
Cauliflower liking	3	25107866	0.034196	0.006222	3.9e-08	rs6808550
Cereal bar liking	10	98967236	0.047102	0.00807	5.37e-09	rs4917761
Cereal bar liking	9	15782760	-0.050598	0.007685	4.62e-11	rs2185663
Cheesecake liking	10	107327039	-0.044797	0.007896	1.42e-08	rs10786872
Cheesecake liking	5	87281774	0.054643	0.008895	8.17e-10	rs10462466
Cheesecake liking	11	29129168	-0.044555	0.007936	1.99e-08	rs9300002
Cheesecake liking	11	61619829	0.047612	0.008065	3.58e-09	rs174594
Cheesecake liking	17	69181003	-0.044469	0.0079	1.84e-08	rs758106
Cheesecake liking	19	46180414	-0.080224	0.009833	3.46e-16	rs34783010
Cheesecake liking	16	28853996	0.053931	0.007969	1.34e-11	rs3088215
Cherry liking	10	21912579	-0.038789	0.006905	1.96e-08	rs1243179
Cherry liking	7	1688329	-0.038493	0.006784	1.41e-08	rs4720886
Cherry liking	11	8655187	-0.040185	0.006695	1.97e-09	rs4929925
Cherry liking	7	143697355	0.076919	0.006582	1.67e-31	rs7789218
Cherry liking	16	73602926	-0.046535	0.006384	3.16e-13	rs862227
Cherry liking	14	22043949	-0.064826	0.01061	1e-09	rs35260863
Chicken liking	19	45411941	-0.053996	0.009848	4.2e-08	rs429358
Chicken liking	18	21082317	0.056976	0.007382	1.23e-14	rs303762
Chilli pepper liking	5	87968864	0.058158	0.010225	1.32e-08	rs6882046
Chilli pepper liking	2	45154908	0.073672	0.009003	2.85e-16	rs528301
Chilli pepper liking	22	41408754	-0.071559	0.010117	1.54e-12	rs13056300
Chilli pepper liking	8	64623330	0.063462	0.009788	9.03e-11	rs1217097
Chilli pepper liking	3	85665501	-0.071678	0.009442	3.24e-14	rs6799195
Chilli pepper liking	10	118024319	0.05089	0.009156	2.76e-08	rs11197612
Chilli pepper liking	16	28818037	-0.062702	0.00954	4.99e-11	rs437564
Chilli pepper liking	17	44336976	0.063231	0.011463	3.49e-08	rs2469937
Chilli pepper liking	14	20578997	-0.051687	0.009117	1.45e-08	rs1888369
Chilli pepper liking	18	50770638	0.06041	0.009216	5.62e-11	rs10853628
Chilli pepper liking	6	27809159	-0.066416	0.011206	3.12e-09	rs201000
Chilli pepper liking	15	85403496	0.063997	0.010687	2.14e-09	rs12907646
Chilli pepper liking	7	69082989	0.06863	0.009376	2.52e-13	rs2851508
Chilli pepper liking	17	3487180	0.08318	0.009362	6.62e-19	rs224536
Chips liking	12	39233771	0.034951	0.00622	1.94e-08	rs3803020
Chips liking	8	8646246	-0.049402	0.006232	2.31e-15	rs12682352
Chips liking	16	53814363	-0.043412	0.00636	8.88e-12	rs9972653
Chips liking	19	45411941	-0.077383	0.008764	1.1e-18	rs429358
Cod liking	2	59497127	-0.038224	0.00661	7.4e-09	rs2110529
Coffee difference liking	12	90478651	-0.092566	0.016977	4.99e-08	rs10858948
Coffee difference liking	12	11024367	-0.115863	0.019583	3.32e-09	rs61914781
Coffee difference liking	11	95638497	-0.095755	0.017452	4.12e-08	rs2509096
Coffee difference liking	16	65115210	0.101959	0.017297	3.79e-09	rs12935138
Coffee difference liking	18	57882717	-0.112735	0.019262	4.87e-09	rs17175602
Coffee difference liking	16	53814363	-0.178232	0.017438	1.71e-24	rs9972653
Coffee max liking	6	98314912	0.046467	0.008135	1.14e-08	rs2039722
Coffee max liking	16	53842908	0.054224	0.008241	4.76e-11	rs12149832
Coffee max liking	1	96289021	0.049161	0.008635	1.28e-08	rs1418462
Coffee max liking	15	75027880	0.105058	0.009179	2.72e-30	rs2472297
Coffee max liking	7	17287269	0.079938	0.008305	6.5e-22	rs6968865
Coffee max liking	22	24712801	-0.300491	0.034597	3.89e-18	rs573979206
Coffee with sugar liking	13	66965411	0.056597	0.009682	5.08e-09	rs9540734
Coffee with sugar liking	12	11013304	-0.06303	0.011128	1.49e-08	rs61912249
Coffee with sugar liking	9	128490151	0.055853	0.009836	1.39e-08	rs10125362
Coffee with sugar liking	16	53824226	-0.070795	0.009821	5.73e-13	rs62033406
Coffee without sugar liking	15	75027880	0.102912	0.011632	9.25e-19	rs2472297
Coffee without sugar liking	18	57882717	0.068509	0.011607	3.61e-09	rs17175602
Coffee without sugar liking	7	17287269	0.064621	0.010526	8.35e-10	rs6968865
Coffee without sugar liking	22	24878110	-0.311111	0.043645	1.04e-12	rs57452279
Coffee without sugar liking	12	11035533	-0.061823	0.010439	3.2e-09	rs10845229
Coffee without sugar liking	16	53811788	0.106949	0.010516	2.84e-24	rs62033400
Coriander liking	11	7942207	0.095946	0.008199	1.39e-31	rs10839924
Coriander liking	3	85650323	-0.052821	0.008506	5.35e-10	rs200739311
Coriander liking	13	56155534	-0.055517	0.009008	7.19e-10	rs201200203
Coriander liking	7	133627654	0.054989	0.009328	3.78e-09	rs10243750
Corn flake liking	3	71547039	-0.046909	0.008235	1.26e-08	rs6798507
Corn flake liking	15	47794252	0.048682	0.007865	6.09e-10	rs1656604
Corn flake liking	16	20137441	0.075562	0.012709	2.79e-09	rs4780842
Corn flake liking	6	26303319	-0.050858	0.007827	8.25e-11	rs9357004
Corn flake liking	3	49931343	0.058983	0.00794	1.13e-13	rs9815930
Corn flake liking	11	99926643	-0.057266	0.00926	6.3e-10	rs11222562
Corn flake liking	19	45424514	-0.065718	0.010514	4.13e-10	rs157592
Cream liking	6	48890685	0.070561	0.011951	3.57e-09	rs9367336
Cream liking	3	17328509	0.053981	0.008107	2.81e-11	rs283917
Cream liking	19	45424351	-0.066298	0.010794	8.21e-10	rs814573
Cream liking	2	166301142	0.080615	0.014187	1.36e-08	rs585143
Cream liking	15	47676519	-0.048396	0.008697	2.65e-08	rs419055
Crisps liking	5	87854395	-0.052836	0.007179	1.88e-13	rs4916723
Crisps liking	19	45424514	-0.06641	0.009385	1.5e-12	rs157592
Crisps liking	2	42013098	-0.04254	0.007515	1.52e-08	rs4477967
Crisps liking	7	12079078	-0.040425	0.007082	1.17e-08	rs10230959
Crisps liking	3	85168434	0.041995	0.007011	2.13e-09	rs6808586
Crisps liking	7	96649522	0.041551	0.007487	2.88e-08	rs12533469
Crisps liking	8	8646246	-0.056556	0.007023	8.26e-16	rs12682352
Crisps liking	16	53834608	-0.048256	0.007122	1.28e-11	rs72805612
Crisps liking	4	39413780	0.074837	0.007218	3.68e-25	rs28712821
Crisps liking	7	114040103	0.042904	0.007052	1.2e-09	rs35624276
Croissant liking	16	53824226	0.042484	0.007714	3.67e-08	rs62033406
Croissant liking	6	98322872	0.044162	0.007603	6.35e-09	rs4580876
Cucumber liking	1	84431292	0.136152	0.024825	4.17e-08	rs114718239
Cucumber liking	15	79866177	-0.043861	0.007765	1.64e-08	rs1685155
Cucumber liking	18	40719762	-0.04453	0.007854	1.45e-08	rs62090520
Curry liking	7	69016568	-0.046189	0.008334	3.01e-08	rs41849
Curry liking	3	85665501	-0.062428	0.008326	6.58e-14	rs6799195
Curry liking	8	26796068	-0.127665	0.023001	2.87e-08	rs561338523
Curry liking	5	87968864	0.05205	0.009018	7.9e-09	rs6882046
Curry liking	8	8605632	0.045752	0.00804	1.3e-08	rs4841029
Curry liking	2	45154908	0.053331	0.007941	1.9e-11	rs528301
Curry liking	6	27877446	-0.06763	0.011162	1.4e-09	rs188015
Dark chocolate liking	12	11208505	-0.059398	0.009677	8.41e-10	rs7973242
Dark chocolate liking	15	75027880	0.065493	0.009306	1.98e-12	rs2472297
Dark chocolate liking	6	96861476	0.056333	0.009947	1.49e-08	rs6568392
Dark chocolate liking	7	75615006	0.049976	0.009086	3.82e-08	rs1057868
Dark chocolate liking	7	17122799	0.05334	0.009675	3.54e-08	rs11762483
Dark chocolate liking	11	7943153	0.053926	0.008576	3.25e-10	rs11041662
Dark chocolate liking	1	226537388	-0.154593	0.011618	2.49e-40	rs4653728
Dark chocolate liking	6	116322349	0.045759	0.008376	4.7e-08	rs6934962
Dark chocolate liking	7	17287998	0.073816	0.008535	5.38e-18	rs2106727
Dark chocolate liking	7	143738107	-0.067351	0.008532	2.99e-15	rs7791842
Dark chocolate liking	20	35543207	-0.14663	0.00885	3.14e-61	rs6130096
Dark chocolate liking	22	43153807	0.14806	0.021173	2.74e-12	rs9611875
Dark chocolate liking	19	18500722	0.082861	0.009481	2.42e-18	rs16982345
Dark chocolate liking	22	24842452	-0.098918	0.008404	6.08e-32	rs5760425
Dark chocolate liking	19	41353107	0.049927	0.00833	2.07e-09	rs56113850
Dark chocolate liking	19	1680345	-0.04557	0.008351	4.87e-08	rs67241085
Dark chocolate liking	16	51488129	-0.064715	0.010226	2.5e-10	rs12325192
Diet fizzy drinks liking	18	57859563	0.061938	0.010282	1.73e-09	rs12969709
Diet fizzy drinks liking	16	28619132	0.054748	0.009525	9.1e-09	rs2925630
Diet fizzy drinks liking	4	103188709	0.118323	0.017556	1.62e-11	rs13107325
Diet fizzy drinks liking	11	47669619	0.051493	0.00925	2.61e-08	rs12419507
Dried fruit liking	6	98333409	0.037153	0.006626	2.08e-08	rs12189679
Dried fruit liking	14	20579465	-0.039647	0.006723	3.73e-09	rs55894341
Dried fruit liking	3	18718809	-0.04878	0.007433	5.36e-11	rs7618456
Dried fruit liking	2	184077866	0.090115	0.016316	3.35e-08	rs72898584
Dried fruit liking	15	47698041	0.039527	0.007021	1.83e-08	rs281316
Eggs liking	7	42267714	-0.032492	0.005935	4.4e-08	rs12701951
Eggs liking	16	53806453	0.035475	0.005829	1.18e-09	rs56094641
Eggs liking	19	45422946	-0.051359	0.007398	3.92e-12	rs4420638
Eggs liking	14	59284087	0.04707	0.00854	3.57e-08	rs7494770
Eggs liking	19	49259529	0.042345	0.005909	7.85e-13	rs838133
Extra virgin olive oil liking	11	66321303	-0.035718	0.006404	2.46e-08	rs2511216
Extra virgin olive oil liking	6	32295878	-0.041294	0.007439	2.87e-08	rs9268251
Extra virgin olive oil liking	7	127660620	0.039005	0.006536	2.43e-09	rs6973092
F-acquired taste liking (derived food-liking factor)	13	55941509	-0.106694	0.010456	1.90065e-24	rs3105049
F-acquired taste liking (derived food-liking factor)	2	145670892	-0.056886	0.00981639	6.8319e-09	rs786272
F-acquired taste liking (derived food-liking factor)	13	68080817	-0.0529924	0.00931263	1.26756e-08	rs1937522
F-acquired taste liking (derived food-liking factor)	2	45154689	0.0685996	0.00974416	1.92136e-12	rs504675
F-acquired taste liking (derived food-liking factor)	3	25116582	0.0640309	0.00942787	1.10853e-11	rs4858697
F-acquired taste liking (derived food-liking factor)	3	12047765	0.0567871	0.0103066	3.59331e-08	rs4684095
F-acquired taste liking (derived food-liking factor)	3	115148392	0.0583084	0.0093841	5.18072e-10	rs9817162
F-acquired taste liking (derived food-liking factor)	3	134161180	0.0559233	0.00966008	7.07573e-09	rs6791295
F-acquired taste liking (derived food-liking factor)	1	88775156	-0.060333	0.0102241	3.61158e-09	rs511450
F-acquired taste liking (derived food-liking factor)	8	143316970	0.0559323	0.00937663	2.44519e-09	rs13262595
F-acquired taste liking (derived food-liking factor)	11	66673079	-0.0617979	0.0104988	3.95239e-09	rs10160758
F-acquired taste liking (derived food-liking factor)	9	128488659	-0.0539714	0.00964285	2.18047e-08	rs10124367
F-acquired taste liking (derived food-liking factor)	10	22105035	0.0595064	0.0102149	5.69554e-09	rs11012794
F-acquired taste liking (derived food-liking factor)	16	83677410	0.0631998	0.0106293	2.75134e-09	rs1123321
F-acquired taste liking (derived food-liking factor)	2	77319073	0.064755	0.0104166	5.08298e-10	rs138799955
F-acquired taste liking (derived food-liking factor)	2	160461478	-0.0570719	0.00941103	1.32473e-09	rs10195287
F-acquired taste liking (derived food-liking factor)	4	90781655	-0.0546389	0.00932792	4.69681e-09	rs6841352
F-acquired taste liking (derived food-liking factor)	19	49259529	0.0602695	0.00934595	1.12791e-10	rs838133
F-acquired taste liking (derived food-liking factor)	5	153159954	0.072201	0.00986982	2.56744e-13	rs922234
F-acquired taste liking (derived food-liking factor)	10	64564892	0.0734181	0.00949518	1.05747e-14	rs2236295
F-acquired taste liking (derived food-liking factor)	15	51969295	0.052204	0.00936039	2.44541e-08	rs11638106
F-acquired taste liking (derived food-liking factor)	18	1848629	0.0835097	0.0133974	4.56766e-10	rs55804009
F-acquired taste liking (derived food-liking factor)	3	71579022	0.0621514	0.00938666	3.56188e-11	rs7610856
F-acquired taste liking (derived food-liking factor)	11	7935616	0.0545583	0.00970503	1.89138e-08	rs10839921
F-acquired taste liking (derived food-liking factor)	4	106151843	-0.0561824	0.0100219	2.07087e-08	rs1391438
F-acquired taste liking (derived food-liking factor)	5	88165095	0.0585148	0.00931656	3.36986e-10	rs1671542
F-acquired taste liking (derived food-liking factor)	7	74145313	-0.069794	0.0126239	3.22535e-08	rs810368
F-acquired taste liking (derived food-liking factor)	9	23703152	0.0709672	0.0116582	1.14816e-09	rs11790555
F-acquired taste liking (derived food-liking factor)	19	45424351	-0.0828972	0.0120881	6.99415e-12	rs814573
F-acquired taste liking (derived food-liking factor)	4	152967941	0.0672686	0.00983193	7.81791e-12	rs7655455
F-acquired taste liking (derived food-liking factor)	17	44161470	-0.0991435	0.0115166	7.3862e-18	rs80028338
F-acquired taste liking (derived food-liking factor)	3	85603462	-0.091138	0.00974928	8.91749e-21	rs7652683
F-acquired taste liking (derived food-liking factor)	6	28578286	-0.0752146	0.0113673	3.67218e-11	rs34388845
F-acquired taste liking (derived food-liking factor)	9	4145662	-0.057671	0.00943595	9.84916e-10	rs10119226
F-acquired taste liking (derived food-liking factor)	18	50705765	0.0554345	0.00948612	5.1037e-09	rs12455474
F-acquired taste liking (derived food-liking factor)	13	108104998	0.0597074	0.0106606	2.13385e-08	rs7991820
F-acquired taste liking (derived food-liking factor)	16	53809123	0.0718905	0.00947428	3.24973e-14	rs55872725
F-bitter food liking (derived food-liking factor)	6	29102861	-0.047721	0.008412	1.43e-08	rs3129119
F-bitter food liking (derived food-liking factor)	2	45154689	0.053752	0.007904	1.06e-11	rs504675
F-bitter food liking (derived food-liking factor)	5	87968864	0.047392	0.008598	3.58e-08	rs6882046
F-bitter food liking (derived food-liking factor)	3	71211110	0.048922	0.0076	1.25e-10	rs10511014
F-bitter food liking (derived food-liking factor)	3	85428726	-0.050469	0.007611	3.37e-11	rs2163971
F-bitter food liking (derived food-liking factor)	10	21957229	-0.042965	0.007853	4.5e-08	rs2183271
F-bitter food liking (derived food-liking factor)	17	44316491	-0.061363	0.009682	2.36e-10	rs62073099
F-burn/spicy liking (derived food-liking factor)	8	64618026	0.057817	0.01001	7.71e-09	rs790561
F-burn/spicy liking (derived food-liking factor)	16	28754684	-0.057228	0.009351	9.44e-10	rs378421
F-burn/spicy liking (derived food-liking factor)	2	45154689	0.079074	0.009594	1.75e-16	rs504675
F-burn/spicy liking (derived food-liking factor)	22	41408754	-0.05902	0.010326	1.11e-08	rs13056300
F-burn/spicy liking (derived food-liking factor)	3	85644047	-0.078781	0.009502	1.17e-16	rs2029130
F-burn/spicy liking (derived food-liking factor)	11	2439542	0.053807	0.009592	2.04e-08	rs3986599
F-burn/spicy liking (derived food-liking factor)	8	8175136	0.057982	0.009927	5.24e-09	rs55852693
F-burn/spicy liking (derived food-liking factor)	10	64564892	0.051153	0.009365	4.74e-08	rs2236295
F-burn/spicy liking (derived food-liking factor)	15	85391306	0.058861	0.009771	1.73e-09	rs306208
F-burn/spicy liking (derived food-liking factor)	18	50797415	0.05952	0.009341	1.89e-10	rs11664776
F-burn/spicy liking (derived food-liking factor)	7	69016081	-0.064334	0.009597	2.07e-11	rs6944645
F-burn/spicy liking (derived food-liking factor)	14	38042645	0.129367	0.021559	1.98e-09	rs117333488
F-burn/spicy liking (derived food-liking factor)	6	27675469	-0.072926	0.011402	1.62e-10	rs12179134
F-burn/spicy liking (derived food-liking factor)	17	3487202	0.079111	0.009557	1.31e-16	rs224537
F-burn/spicy liking (derived food-liking factor)	3	49993319	-0.059081	0.009345	2.6e-10	rs11130227
F-caffeinated/sweet liking (derived food-liking factor)	11	95593806	-0.0854237	0.0138197	6.35808e-10	rs500054
F-caffeinated/sweet liking (derived food-liking factor)	12	11013304	-0.102383	0.0154492	3.42431e-11	rs61912249
F-caffeinated/sweet liking (derived food-liking factor)	18	57846077	-0.0885059	0.0162305	4.95087e-08	rs663640
F-caffeinated/sweet liking (derived food-liking factor)	16	65121952	0.0870692	0.0137179	2.19398e-10	rs35709707
F-caffeinated/sweet liking (derived food-liking factor)	13	66921954	0.0810729	0.0134748	1.78065e-09	rs2875472
F-caffeinated/sweet liking (derived food-liking factor)	9	128739602	0.0823712	0.0143484	9.42369e-09	rs2111365
F-caffeinated/sweet liking (derived food-liking factor)	1	72729142	0.0839269	0.0151491	3.02392e-08	rs1620977
F-caffeinated/sweet liking (derived food-liking factor)	16	53814363	-0.131797	0.0137375	8.47689e-22	rs9972653
F-caffeinated/sweet liking (derived food-liking factor)	6	27294573	0.288471	0.051624	2.29812e-08	rs145623467
F-cake/biscuits liking (derived food-liking factor)	8	64627491	0.0967551	0.0119127	4.58433e-16	rs9694306
F-cake/biscuits liking (derived food-liking factor)	11	126760719	-0.0630929	0.0110178	1.02565e-08	rs10790854
F-cake/biscuits liking (derived food-liking factor)	3	162627588	0.0766274	0.0119878	1.63616e-10	rs206269
F-cake/biscuits liking (derived food-liking factor)	8	11130977	0.0629392	0.0110925	1.39477e-08	rs10098488
F-cake/biscuits liking (derived food-liking factor)	2	45154689	-0.0749547	0.011543	8.38505e-11	rs504675
F-cake/biscuits liking (derived food-liking factor)	3	17330092	0.060926	0.0110193	3.22064e-08	rs2470578
F-cake/biscuits liking (derived food-liking factor)	16	28649651	0.0690963	0.0112296	7.59935e-10	rs35626515
F-cake/biscuits liking (derived food-liking factor)	3	25118637	-0.0729489	0.011198	7.29431e-11	rs7429279
F-cake/biscuits liking (derived food-liking factor)	6	29480224	0.101757	0.0162322	3.63746e-10	rs385816
F-cake/biscuits liking (derived food-liking factor)	10	21130200	0.0682236	0.012512	4.96213e-08	rs2281882
F-cake/biscuits liking (derived food-liking factor)	10	99089538	-0.0618609	0.0112533	3.86e-08	rs7080275
F-cake/biscuits liking (derived food-liking factor)	14	46596934	0.0714694	0.0128186	2.46907e-08	rs4473093
F-cake/biscuits liking (derived food-liking factor)	4	170965709	0.0703217	0.0125663	2.19262e-08	rs13133562
F-cake/biscuits liking (derived food-liking factor)	11	46080899	0.116319	0.0211092	3.58144e-08	rs2932512
F-cake/biscuits liking (derived food-liking factor)	8	143326237	0.0705036	0.0110395	1.6971e-10	rs8180995
F-cake/biscuits liking (derived food-liking factor)	11	29135383	-0.0716605	0.0123962	7.4332e-09	rs2933170
F-cake/biscuits liking (derived food-liking factor)	9	15608986	0.0834762	0.0110506	4.22095e-14	rs3122703
F-cake/biscuits liking (derived food-liking factor)	9	128161614	-0.101783	0.0169149	1.77296e-09	rs10986739
F-cake/biscuits liking (derived food-liking factor)	3	50535915	0.090793	0.01613	1.81436e-08	rs36059704
F-cake/biscuits liking (derived food-liking factor)	19	49259529	-0.137678	0.0110713	1.6739e-35	rs838133
F-capsicum liking (derived food-liking factor)	6	27810626	-0.102353	0.0154445	3.42205e-11	rs175597
F-capsicum liking (derived food-liking factor)	10	64564892	0.0691048	0.0108204	1.69682e-10	rs2236295
F-capsicum liking (derived food-liking factor)	8	64623330	0.0788313	0.0115647	9.32625e-12	rs1217097
F-capsicum liking (derived food-liking factor)	2	45154689	0.100209	0.0111041	1.80484e-19	rs504675
F-capsicum liking (derived food-liking factor)	1	88777911	-0.0664991	0.0116522	1.14984e-08	rs607863
F-capsicum liking (derived food-liking factor)	15	85405369	0.0740913	0.011734	2.71461e-10	rs306198
F-capsicum liking (derived food-liking factor)	4	152929310	-0.0677882	0.011629	5.56755e-09	rs7678319
F-capsicum liking (derived food-liking factor)	2	145738714	-0.0694951	0.0108136	1.30469e-10	rs4662411
F-capsicum liking (derived food-liking factor)	3	85665501	-0.0973967	0.0110812	1.50365e-18	rs6799195
F-capsicum liking (derived food-liking factor)	7	133579006	-0.0639293	0.0106131	1.70579e-09	rs201376358
F-capsicum liking (derived food-liking factor)	16	28754684	-0.0685756	0.0107612	1.8602e-10	rs378421
F-capsicum liking (derived food-liking factor)	17	3487180	0.104895	0.011107	3.58703e-21	rs224536
F-capsicum liking (derived food-liking factor)	7	115281255	-0.161829	0.0286766	1.66887e-08	rs13241800
F-capsicum liking (derived food-liking factor)	7	69018885	-0.0883525	0.0112009	3.07108e-15	rs41847
F-capsicum liking (derived food-liking factor)	14	38042645	0.133683	0.0243834	4.19308e-08	rs117333488
F-capsicum liking (derived food-liking factor)	8	8175136	0.0742619	0.011498	1.05625e-10	rs55852693
F-capsicum liking (derived food-liking factor)	5	87968864	0.0673181	0.0119726	1.88023e-08	rs6882046
F-capsicum liking (derived food-liking factor)	16	7290298	0.06029	0.0107175	1.85123e-08	rs11639822
F-capsicum liking (derived food-liking factor)	3	117815022	0.0592007	0.010807	4.30137e-08	rs13101107
F-capsicum liking (derived food-liking factor)	22	41408754	-0.0923249	0.0118907	8.19746e-15	rs13056300
F-capsicum liking (derived food-liking factor)	18	50792914	0.0747885	0.0107996	4.35574e-12	rs4939727
F-carbohydrate liking (derived food-liking factor)	19	45411941	-0.152091	0.019513	6.47535e-15	rs429358
F-carbohydrate liking (derived food-liking factor)	1	73652349	-0.0760523	0.0139128	4.59327e-08	rs4649981
F-carbohydrate liking (derived food-liking factor)	8	10431422	-0.0921245	0.0143567	1.39133e-10	rs11250033
F-cheese liking (derived food-liking factor)	4	46440483	-0.147724	0.0270804	4.89743e-08	rs76955127
F-cheese liking (derived food-liking factor)	13	58416695	-0.0696673	0.0120178	6.75061e-09	rs35207189
F-cheese liking (derived food-liking factor)	17	44038785	-0.088894	0.0141304	3.15456e-10	rs62063281
F-cheese liking (derived food-liking factor)	2	160461478	-0.0701232	0.0118309	3.08293e-09	rs10195287
F-cheese liking (derived food-liking factor)	11	7959617	0.0655083	0.0119546	4.2591e-08	rs12801168
F-cheese liking (derived food-liking factor)	11	66626234	-0.0729598	0.0131506	2.88925e-08	rs3741194
F-cheese liking (derived food-liking factor)	16	53809123	0.103356	0.0119104	4.03608e-18	rs55872725
F-cheese liking (derived food-liking factor)	2	45154689	0.0949281	0.0122497	9.23079e-15	rs504675
F-cheese liking (derived food-liking factor)	3	25105288	0.0821516	0.0127972	1.36723e-10	rs12715065
F-cheese liking (derived food-liking factor)	3	85407980	0.0790744	0.013735	8.55533e-09	rs9814516
F-cheese liking (derived food-liking factor)	13	55993394	-0.106669	0.0132829	9.70155e-16	rs3105065
F-cheese liking (derived food-liking factor)	19	45424514	-0.092619	0.0152259	1.17968e-09	rs157592
F-cheese liking (derived food-liking factor)	4	152984315	-0.0733339	0.0123727	3.08347e-09	rs1425397
F-cheese liking (derived food-liking factor)	6	107839786	-0.121192	0.0219804	3.51483e-08	rs72943593
F-cheese liking (derived food-liking factor)	6	51410601	-0.0698407	0.0119819	5.58168e-09	rs7449794
F-cheese liking (derived food-liking factor)	18	24125857	-0.0737419	0.0118052	4.19603e-10	rs1111207
F-chocolate/coffee liking (derived food-liking factor)	16	53834607	0.117499	0.0150122	4.99831e-15	rs7188250
F-chocolate/coffee liking (derived food-liking factor)	19	18499422	0.122565	0.0170837	7.26337e-13	rs1058587
F-chocolate/coffee liking (derived food-liking factor)	1	226566726	0.127356	0.0205464	5.70212e-10	rs907190
F-chocolate/coffee liking (derived food-liking factor)	20	35538424	-0.125195	0.0159521	4.22018e-15	rs6130083
F-chocolate/coffee liking (derived food-liking factor)	1	96289021	0.0990488	0.01573	3.03829e-10	rs1418462
F-chocolate/coffee liking (derived food-liking factor)	7	17287269	0.159374	0.015311	2.25437e-25	rs6968865
F-chocolate/coffee liking (derived food-liking factor)	3	33210822	0.0958747	0.0171949	2.46467e-08	rs35525654
F-chocolate/coffee liking (derived food-liking factor)	19	41353107	0.0908922	0.0149819	1.30481e-09	rs56113850
F-chocolate/coffee liking (derived food-liking factor)	15	75027880	0.20304	0.0167988	1.24424e-33	rs2472297
F-chocolate/coffee liking (derived food-liking factor)	7	75615006	0.0894888	0.0163869	4.73496e-08	rs1057868
F-chocolate/coffee liking (derived food-liking factor)	22	24876846	-0.102592	0.0151175	1.15025e-11	rs4822499
F-chocolate/coffee liking (derived food-liking factor)	22	24878110	-0.646259	0.0627668	7.33142e-25	rs57452279
F-chocolate/coffee liking (derived food-liking factor)	6	98314912	0.0915121	0.0148256	6.7191e-10	rs2039722
F-coffee/alcohol liking (derived food-liking factor)	6	98312143	-0.101714	0.0135927	7.2634e-14	rs1338549
F-coffee/alcohol liking (derived food-liking factor)	4	106218428	-0.080288	0.0137821	5.69368e-09	rs2647238
F-coffee/alcohol liking (derived food-liking factor)	3	71554185	0.0847756	0.0136917	5.94982e-10	rs6780776
F-coffee/alcohol liking (derived food-liking factor)	3	85608137	0.115329	0.0164417	2.30917e-12	rs1375547
F-coffee/alcohol liking (derived food-liking factor)	2	160668661	-0.0857698	0.0138508	5.92575e-10	rs1549579
F-coffee/alcohol liking (derived food-liking factor)	15	75027880	0.0929403	0.0154023	1.59787e-09	rs2472297
F-coffee/alcohol liking (derived food-liking factor)	7	17458747	-0.0953307	0.0169567	1.88746e-08	rs58221005
F-coffee/alcohol liking (derived food-liking factor)	5	88165095	0.106032	0.0135943	6.20383e-15	rs1671542
F-coffee/alcohol liking (derived food-liking factor)	16	1411126	-0.0810671	0.0139463	6.14348e-09	rs62011305
F-coffee/alcohol liking (derived food-liking factor)	4	100239319	0.322925	0.043043	6.26675e-14	rs1229984
F-coffee/alcohol liking (derived food-liking factor)	8	143312933	0.075028	0.0136809	4.1544e-08	rs4129585
F-coffee/alcohol liking (derived food-liking factor)	13	68079356	-0.0791519	0.0135723	5.48017e-09	rs1937523
F-coffee/alcohol liking (derived food-liking factor)	17	7733833	0.0762911	0.0137413	2.8247e-08	rs34121753
F-coffee/alcohol liking (derived food-liking factor)	8	20982409	-0.0834708	0.0145171	8.93321e-09	rs10112502
F-cooking flavour liking (derived food-liking factor)	5	153159954	0.0926737	0.0126841	2.74617e-13	rs922234
F-cooking flavour liking (derived food-liking factor)	4	137152748	-0.0685781	0.012424	3.39391e-08	rs66889111
F-cooking flavour liking (derived food-liking factor)	7	77834209	-0.0683503	0.0121006	1.6186e-08	rs4727631
F-cooking flavour liking (derived food-liking factor)	4	3241845	-0.12687	0.0228863	2.9647e-08	rs362307
F-cooking flavour liking (derived food-liking factor)	16	28618708	0.0691256	0.0120463	9.56098e-09	rs11648192
F-cooking flavour liking (derived food-liking factor)	8	64574537	0.0729337	0.0132967	4.13228e-08	rs1234627
F-cooking flavour liking (derived food-liking factor)	11	66315661	-0.0720772	0.012083	2.44364e-09	rs544021
F-cooking flavour liking (derived food-liking factor)	13	55941509	-0.0989989	0.0134374	1.73944e-13	rs3105049
F-cooking flavour liking (derived food-liking factor)	6	26332605	-0.105174	0.0182917	8.93441e-09	rs9467711
F-cooking flavour liking (derived food-liking factor)	3	85622699	-0.101453	0.0123641	2.29654e-16	rs58889493
F-cooking flavour liking (derived food-liking factor)	2	145670892	-0.0807802	0.0126154	1.52072e-10	rs786272
F-cooking flavour liking (derived food-liking factor)	9	114654315	-0.0688044	0.0120253	1.05514e-08	rs7866364
F-cooking flavour liking (derived food-liking factor)	18	50707292	0.0675355	0.012193	3.04413e-08	rs8083850
F-cooking flavour liking (derived food-liking factor)	11	7959617	0.0850292	0.0122209	3.45953e-12	rs12801168
F-cooking flavour liking (derived food-liking factor)	3	115162114	0.0676752	0.0120622	2.01716e-08	rs6438260
F-cooking vegetables liking (derived food-liking factor)	2	213403972	-0.0645743	0.0111786	7.6215e-09	rs6735626
F-cooking vegetables liking (derived food-liking factor)	11	32042563	0.0675628	0.0110997	1.1511e-09	rs1995622
F-cooking vegetables liking (derived food-liking factor)	12	54674235	-0.0699568	0.0112857	5.69246e-10	rs3809162
F-cooking vegetables liking (derived food-liking factor)	3	25110415	0.0763223	0.0112786	1.31463e-11	rs7619139
F-cooking vegetables liking (derived food-liking factor)	3	50187790	0.0642061	0.0116652	3.71117e-08	rs2526397
F-cooking vegetables liking (derived food-liking factor)	11	133808038	-0.0966916	0.0137865	2.324e-12	rs73034263
F-cooking vegetables liking (derived food-liking factor)	2	144154917	0.063723	0.0113268	1.8458e-08	rs34210137
F-cooking vegetables liking (derived food-liking factor)	4	103198082	0.145582	0.0203284	7.98097e-13	rs13135092
F-cooking vegetables liking (derived food-liking factor)	11	112912048	-0.0688861	0.0113129	1.13503e-09	rs7105462
F-cooking vegetables liking (derived food-liking factor)	13	56011335	-0.111285	0.0124368	3.61729e-19	rs3013326
F-cooking vegetables liking (derived food-liking factor)	17	44333890	-0.104469	0.0133769	5.73233e-15	rs2696423
F-cooking vegetables liking (derived food-liking factor)	6	32527988	-0.0681826	0.0120183	1.40119e-08	rs28819133
F-cooking vegetables liking (derived food-liking factor)	13	27909246	0.126389	0.0218222	6.96526e-09	rs1537437
F-cooking vegetables liking (derived food-liking factor)	2	104160383	0.0629359	0.0110994	1.42645e-08	rs10168817
F-cooking vegetables liking (derived food-liking factor)	13	43800258	-0.0974195	0.0175762	2.97865e-08	rs1822750
F-cooking vegetables liking (derived food-liking factor)	3	86379896	-0.102801	0.0186822	3.74226e-08	rs1170216
F-dairy liking (derived food-liking factor)	5	87144026	-0.038597	0.006602	5.07e-09	rs710360
F-dairy liking (derived food-liking factor)	19	45411941	-0.053116	0.007965	2.62e-11	rs429358
F-dairy liking (derived food-liking factor)	8	9717368	0.04097	0.007072	6.94e-09	rs7838965
F-deep fried food liking (derived food-liking factor)	16	53834607	-0.0684957	0.0122657	2.34614e-08	rs7188250
F-deep fried food liking (derived food-liking factor)	5	153246661	0.0990085	0.016231	1.06095e-09	rs7712317
F-deep fried food liking (derived food-liking factor)	17	2278392	0.074046	0.0121076	9.61546e-10	rs2429915
F-deep fried food liking (derived food-liking factor)	1	91127112	-0.0711455	0.0121501	4.75442e-09	rs12038613
F-deep fried food liking (derived food-liking factor)	19	45411941	-0.174082	0.0169992	1.30455e-24	rs429358
F-deep fried food liking (derived food-liking factor)	16	64989421	0.0693588	0.0123922	2.18124e-08	rs35142
F-deep fried food liking (derived food-liking factor)	1	21378057	-0.0791791	0.0123554	1.47021e-10	rs6693020
F-deep fried food liking (derived food-liking factor)	5	87775691	0.0740257	0.0121868	1.24563e-09	rs7706932
F-deep fried food liking (derived food-liking factor)	8	8646246	-0.114218	0.0121092	4.0092e-21	rs12682352
F-dessert liking (derived food-liking factor)	1	21361176	-0.0689412	0.012295	2.05577e-08	rs6426658
F-dessert liking (derived food-liking factor)	8	143328290	0.0776363	0.0121124	1.45857e-10	rs6985751
F-dessert liking (derived food-liking factor)	3	17758260	-0.0823822	0.0120914	9.53885e-12	rs4908963
F-dessert liking (derived food-liking factor)	8	64684819	0.0812667	0.0128148	2.27362e-10	rs6995556
F-dessert liking (derived food-liking factor)	6	18791044	-0.066873	0.012076	3.06467e-08	rs12195577
F-dessert liking (derived food-liking factor)	7	12253880	-0.0744698	0.0122025	1.04206e-09	rs2043539
F-dessert liking (derived food-liking factor)	8	11281273	0.07375	0.0121057	1.11392e-09	rs2409764
F-dessert liking (derived food-liking factor)	16	28853996	0.0832783	0.0123013	1.28913e-11	rs3088215
F-dessert liking (derived food-liking factor)	10	21123825	0.0806041	0.0127545	2.62168e-10	rs10128495
F-dessert liking (derived food-liking factor)	2	66791882	-0.0769506	0.0136414	1.69115e-08	rs2268415
F-dessert liking (derived food-liking factor)	6	153396875	0.0711904	0.0127045	2.10003e-08	rs9397585
F-dessert liking (derived food-liking factor)	4	170965709	0.0777068	0.013729	1.51317e-08	rs13133562
F-dessert liking (derived food-liking factor)	11	46080899	0.128906	0.0230623	2.27751e-08	rs2932512
F-dessert liking (derived food-liking factor)	4	106372840	-0.125657	0.0221582	1.42047e-08	rs17508338
F-dessert liking (derived food-liking factor)	19	49250657	-0.110745	0.0121121	6.05671e-20	rs28400014
F-fatty food liking (derived food-liking factor)	2	165247268	0.165507	0.029629	2.35e-08	rs17437366
F-fatty food liking (derived food-liking factor)	8	10816772	0.069203	0.007791	6.73e-19	rs4314618
F-fatty food liking (derived food-liking factor)	3	85571049	-0.053958	0.008101	2.76e-11	rs62252461
F-fatty food liking (derived food-liking factor)	19	49206462	-0.047857	0.007755	6.83e-10	rs681343
F-fatty food liking (derived food-liking factor)	4	152905433	-0.052586	0.009001	5.19e-09	rs6823140
F-fatty food liking (derived food-liking factor)	11	8713806	-0.06681	0.010759	5.36e-10	rs35330493
F-fatty/dairy food liking (derived food-liking factor)	5	87144026	-0.0984456	0.0154071	1.6631e-10	rs710360
F-fatty/dairy food liking (derived food-liking factor)	3	17246392	0.075413	0.0133788	1.73288e-08	rs2733520
F-fatty/dairy food liking (derived food-liking factor)	8	11281273	0.0751097	0.0133819	1.99122e-08	rs2409764
F-fatty/dairy food liking (derived food-liking factor)	19	45424351	-0.172315	0.0172938	2.19168e-23	rs814573
F-fatty/dairy food liking (derived food-liking factor)	3	85603643	-0.0777121	0.0139469	2.51851e-08	rs7652808
F-fatty/salty food liking (derived food-liking factor)	4	152984315	-0.025902	0.00378106	7.36138e-12	rs1425397
F-fatty/salty food liking (derived food-liking factor)	5	87985295	-0.0218056	0.00362776	1.84646e-09	rs26579
F-fatty/salty food liking (derived food-liking factor)	3	85598424	0.0268281	0.00426407	3.14106e-10	rs12714629
F-fatty/salty food liking (derived food-liking factor)	5	50728063	0.023078	0.00416644	3.04183e-08	rs200354457
F-fatty/salty food liking (derived food-liking factor)	18	24125857	-0.0230819	0.00360765	1.57373e-10	rs1111207
F-fatty/salty food liking (derived food-liking factor)	16	53809123	0.0235259	0.0036398	1.02308e-10	rs55872725
F-fatty/salty food liking (derived food-liking factor)	13	55993394	-0.0265595	0.00405922	6.02989e-11	rs3105065
F-fatty/salty food liking (derived food-liking factor)	17	44329636	-0.0274982	0.00431681	1.88982e-10	rs2243967
F-fatty/salty food liking (derived food-liking factor)	19	45424351	-0.0340147	0.00464396	2.3978e-13	rs814573
F-fatty/salty food liking (derived food-liking factor)	2	45154689	0.0270059	0.00374348	5.42845e-13	rs504675
F-fatty/salty food liking (derived food-liking factor)	3	25105288	0.0218109	0.0039108	2.44559e-08	rs12715065
F-fatty/salty food liking (derived food-liking factor)	3	107387116	-0.0204174	0.00367315	2.72011e-08	rs329922
F-fatty/salty food liking (derived food-liking factor)	18	1844240	0.0316154	0.00522455	1.43669e-09	rs1898874
F-fatty/salty food liking (derived food-liking factor)	7	32974796	0.0201237	0.0036905	4.95741e-08	rs7784061
F-fatty/salty food liking (derived food-liking factor)	8	143323591	0.0232524	0.00370668	3.53918e-10	rs75826611
F-fatty/salty food liking (derived food-liking factor)	9	4144390	-0.0227619	0.00365172	4.57016e-10	rs10974346
F-fatty/salty food liking (derived food-liking factor)	11	66673079	-0.023737	0.00403341	3.97807e-09	rs10160758
F-fish liking (derived food-liking factor)	5	164621218	0.0721443	0.010484	5.92825e-12	rs967168
F-fish liking (derived food-liking factor)	18	40944646	-0.0626311	0.0112574	2.64313e-08	rs471051
F-fish liking (derived food-liking factor)	6	29833664	-0.0565106	0.0101941	2.96522e-08	rs2844824
F-fish liking (derived food-liking factor)	4	189083794	0.0685684	0.0122238	2.03036e-08	rs28618669
F-fish liking (derived food-liking factor)	9	3971439	-0.0593428	0.0107188	3.08889e-08	rs5020205
F-fish liking (derived food-liking factor)	10	64564892	0.068143	0.0103732	5.0614e-11	rs2236295
F-fish liking (derived food-liking factor)	11	83188844	-0.0593076	0.0103411	9.74345e-09	rs10898126
F-fish liking (derived food-liking factor)	12	23065782	0.0649035	0.0113069	9.45925e-09	rs2453875
F-fish liking (derived food-liking factor)	2	77332735	0.0940472	0.0115262	3.36613e-16	rs62168766
F-fish liking (derived food-liking factor)	9	106887581	-0.0589299	0.0101871	7.26252e-09	rs2417487
F-fish liking (derived food-liking factor)	9	15599350	-0.0720783	0.0101627	1.31773e-12	rs2457263
F-fish liking (derived food-liking factor)	5	144254039	-0.0660136	0.0101654	8.36124e-11	rs17454163
F-fish liking (derived food-liking factor)	13	55941509	-0.124493	0.0114229	1.17079e-27	rs3105049
F-fish liking (derived food-liking factor)	16	53806453	0.0900576	0.0103471	3.21432e-18	rs56094641
F-fish liking (derived food-liking factor)	3	85583608	-0.0943777	0.0106501	7.88433e-19	rs12629607
F-fish liking (derived food-liking factor)	11	126587382	0.0902472	0.0137232	4.82462e-11	rs3909727
F-fish liking (derived food-liking factor)	17	43672118	-0.100248	0.0134399	8.71894e-14	rs1724417
F-fish liking (derived food-liking factor)	3	83622478	-0.0561237	0.0102734	4.68091e-08	rs13074519
F-fish liking (derived food-liking factor)	14	29755868	-0.0731176	0.0106005	5.2903e-12	rs1307813
F-fish liking (derived food-liking factor)	3	118336471	-0.0686038	0.0106956	1.41529e-10	rs9836543
F-fish liking (derived food-liking factor)	16	6510511	-0.0863672	0.0155495	2.78637e-08	rs55865909
F-fish liking (derived food-liking factor)	16	83683945	0.118585	0.0116826	3.29592e-24	rs11859365
F-fish liking (derived food-liking factor)	2	59497127	-0.0886492	0.0101767	3.01155e-18	rs2110529
F-fish liking (derived food-liking factor)	3	50192826	0.0713051	0.0102852	4.12617e-12	rs2526389
F-fish liking (derived food-liking factor)	7	3601640	-0.056811	0.0104116	4.85574e-08	rs2614945
F-fish liking (derived food-liking factor)	20	12463411	0.0689231	0.0112693	9.59528e-10	rs6041381
F-fish liking (derived food-liking factor)	22	31665862	-0.0795037	0.0126955	3.79263e-10	rs2413045
F-fish liking (derived food-liking factor)	19	49259529	0.0731714	0.0102102	7.69378e-13	rs838133
F-fruit liking (derived food-liking factor)	5	93486950	0.093541	0.0165372	1.54567e-08	rs34384674
F-fruit liking (derived food-liking factor)	3	85622242	-0.0781118	0.0115852	1.55826e-11	rs17023032
F-fruit liking (derived food-liking factor)	12	128527318	0.124924	0.0214572	5.81532e-09	rs11059448
F-fruit liking (derived food-liking factor)	2	167213006	0.0650245	0.0118446	4.02339e-08	rs13431341
F-fruit liking (derived food-liking factor)	3	18758501	-0.0784177	0.0126207	5.18483e-10	rs6775319
F-fruit liking (derived food-liking factor)	11	8655187	-0.0919718	0.0117733	5.63289e-15	rs4929925
F-fruit liking (derived food-liking factor)	7	42294879	-0.0651344	0.0116609	2.32756e-08	rs7798470
F-fruit liking (derived food-liking factor)	7	143723137	0.131404	0.0115669	6.5862e-30	rs10249294
F-fruit liking (derived food-liking factor)	14	22043949	-0.112112	0.01853	1.44585e-09	rs35260863
F-fruit liking (derived food-liking factor)	16	73602926	-0.0689873	0.011232	8.14787e-10	rs862227
F-fruit liking (derived food-liking factor)	5	106463024	-0.0632569	0.0115096	3.8853e-08	rs2410952
F-fruit liking (derived food-liking factor)	4	91225024	-0.0641205	0.0116194	3.42098e-08	rs9759809
F-fruit liking (derived food-liking factor)	6	51243035	-0.0930894	0.0112023	9.58284e-17	rs1775255
F-fruit liking (derived food-liking factor)	19	46193351	0.107419	0.0144568	1.08315e-13	rs11879227
F-glutamate liking (derived food-liking factor)	3	85683600	0.08228	0.0147702	2.53737e-08	rs9829032
F-glutamate liking (derived food-liking factor)	5	153133520	0.0937018	0.0154358	1.27566e-09	rs12653379
F-glutamate liking (derived food-liking factor)	3	25107866	0.109248	0.0146981	1.06316e-13	rs6808550
F-glutamate liking (derived food-liking factor)	13	56109838	0.0966349	0.0162213	2.5648e-09	rs9537160
F-glutamate liking (derived food-liking factor)	1	248520460	0.116	0.0157152	1.5661e-13	rs28706835
F-glutamate liking (derived food-liking factor)	10	64525135	0.0834111	0.014614	1.14566e-08	rs10761661
F-glutamate liking (derived food-liking factor)	9	10933475	0.0803245	0.0146108	3.84982e-08	rs10809247
F-glutamate liking (derived food-liking factor)	20	15797818	-0.0826841	0.0146921	1.82521e-08	rs6135558
F-glutamate liking (derived food-liking factor)	19	45422160	-0.121843	0.0187934	8.97256e-11	rs12721051
F-glutamate liking (derived food-liking factor)	19	49259529	0.150004	0.0146143	1.0217e-24	rs838133
F-healthy breakfast food liking (derived food-liking factor)	14	20586042	-0.0868949	0.0133768	8.2515e-11	rs8005245
F-healthy breakfast food liking (derived food-liking factor)	3	162493156	0.0972623	0.0135476	7.00713e-13	rs206309
F-healthy breakfast food liking (derived food-liking factor)	13	55941509	-0.106462	0.0148017	6.35935e-13	rs3105049
F-healthy breakfast food liking (derived food-liking factor)	1	72751185	0.0947946	0.0134582	1.87309e-12	rs3101336
F-healthy breakfast food liking (derived food-liking factor)	15	63786934	-0.0720096	0.013168	4.53804e-08	rs11071754
F-healthy breakfast food liking (derived food-liking factor)	6	31289460	-0.0976188	0.0138583	1.86697e-12	rs9265179
F-healthy breakfast food liking (derived food-liking factor)	7	1670353	-0.0865094	0.0139376	5.40401e-10	rs77791627
F-healthy breakfast food liking (derived food-liking factor)	18	21137442	0.0888129	0.0140039	2.26806e-10	rs1788760
F-healthy breakfast food liking (derived food-liking factor)	9	15608986	0.0793809	0.0132056	1.84218e-09	rs3122703
F-healthy breakfast food liking (derived food-liking factor)	16	53807764	0.11654	0.0131723	8.95694e-19	rs17817288
F-healthy food liking (derived food-liking factor)	3	196143990	-0.0886418	0.0148695	2.50222e-09	rs11708136
F-healthy food liking (derived food-liking factor)	1	72876286	0.0964944	0.0150185	1.31818e-10	rs290703
F-healthy food liking (derived food-liking factor)	3	162626846	0.0869207	0.015792	3.71044e-08	rs206274
F-healthy food liking (derived food-liking factor)	16	53807764	0.0924475	0.0145205	1.9318e-10	rs17817288
F-healthy food liking (derived food-liking factor)	9	15608986	0.0854226	0.0145573	4.41053e-09	rs3122703
F-healthy food liking (derived food-liking factor)	6	31313984	-0.085526	0.0147767	7.12713e-09	rs2854003
F-healthy food liking (derived food-liking factor)	12	49755234	0.107061	0.0195787	4.54485e-08	rs11168988
F-healthy food liking (derived food-liking factor)	13	55941509	-0.0892589	0.0163167	4.49064e-08	rs3105049
F-highly palatable foods liking (derived food-liking factor)	6	153388522	0.0226102	0.00393714	9.3129e-09	rs9397584
F-highly palatable foods liking (derived food-liking factor)	3	17330092	0.021818	0.00354926	7.88613e-10	rs2470578
F-highly palatable foods liking (derived food-liking factor)	8	8088933	-0.025507	0.00355368	7.09243e-13	rs2945319
F-highly palatable foods liking (derived food-liking factor)	16	28649651	0.0234822	0.00361697	8.45725e-11	rs35626515
F-highly palatable foods liking (derived food-liking factor)	6	25785874	-0.0366429	0.00669944	4.51181e-08	rs77735344
F-highly palatable foods liking (derived food-liking factor)	1	73652349	-0.0232329	0.00355657	6.47263e-11	rs4649981
F-highly palatable foods liking (derived food-liking factor)	8	143328290	0.0235851	0.00357092	3.98181e-11	rs6985751
F-highly palatable foods liking (derived food-liking factor)	20	43433547	-0.0211514	0.00383529	3.48866e-08	rs73288458
F-highly palatable foods liking (derived food-liking factor)	3	85547337	-0.0239819	0.00371285	1.05293e-10	rs76395182
F-highly palatable foods liking (derived food-liking factor)	6	18791044	-0.0206872	0.00356018	6.21985e-09	rs12195577
F-highly palatable foods liking (derived food-liking factor)	2	159311576	-0.0243885	0.00396162	7.45093e-10	rs55873205
F-highly palatable foods liking (derived food-liking factor)	1	21361048	-0.0218823	0.00362538	1.58104e-09	rs6673455
F-highly palatable foods liking (derived food-liking factor)	2	191723275	-0.0228278	0.00404196	1.62595e-08	rs7587672
F-highly palatable foods liking (derived food-liking factor)	19	45424351	-0.0453828	0.00461224	7.59889e-23	rs814573
F-highly palatable foods liking (derived food-liking factor)	5	153246661	0.0271349	0.00476276	1.21718e-08	rs7712317
F-highly palatable foods liking (derived food-liking factor)	7	12253880	-0.020185	0.00359748	2.0131e-08	rs2043539
F-highly palatable foods liking (derived food-liking factor)	10	21123825	0.0221657	0.00376023	3.75201e-09	rs10128495
F-lentils/beans liking (derived food-liking factor)	19	49232226	-0.041411	0.006695	6.26e-10	rs2287922
F-lentils/beans liking (derived food-liking factor)	6	107916530	-0.037386	0.006844	4.72e-08	rs4294042
F-lentils/beans liking (derived food-liking factor)	13	58330048	-0.046067	0.007671	1.93e-09	rs1572198
F-low caloric food liking (derived food-liking factor)	7	71832272	-0.0777185	0.0132332	4.28003e-09	rs6460717
F-low caloric food liking (derived food-liking factor)	3	18809536	-0.0978716	0.0146009	2.04026e-11	rs4364183
F-low caloric food liking (derived food-liking factor)	8	10127970	0.0858896	0.0155981	3.66178e-08	rs4486206
F-low caloric food liking (derived food-liking factor)	12	49943122	0.102489	0.0174461	4.23895e-09	rs933738
F-low caloric food liking (derived food-liking factor)	11	83188844	-0.0759952	0.0134267	1.5135e-08	rs10898126
F-low caloric food liking (derived food-liking factor)	10	64552010	-0.074476	0.0135151	3.57659e-08	rs224111
F-low caloric food liking (derived food-liking factor)	13	56016414	0.117118	0.0149347	4.43441e-15	rs9537116
F-low caloric food liking (derived food-liking factor)	19	46193351	0.103389	0.0170404	1.30103e-09	rs11879227
F-meat liking (derived food-liking factor)	3	85547337	-0.0834494	0.0125396	2.83568e-11	rs76395182
F-meat liking (derived food-liking factor)	1	73556893	-0.0764258	0.0119847	1.80666e-10	rs4233100
F-meat liking (derived food-liking factor)	3	17320397	0.0709336	0.0120434	3.86534e-09	rs2733481
F-meat liking (derived food-liking factor)	18	21078579	-0.0775902	0.0125567	6.44423e-10	rs8083301
F-meat liking (derived food-liking factor)	21	34370555	0.0804206	0.0142567	1.69153e-08	rs11911432
F-meat liking (derived food-liking factor)	8	143403979	0.157301	0.0277057	1.36613e-08	rs72614026
F-meat liking (derived food-liking factor)	2	206956260	-0.0751178	0.012238	8.35139e-10	rs186775337
F-meat liking (derived food-liking factor)	6	26207174	-0.08098	0.0135926	2.55887e-09	rs9393688
F-meat liking (derived food-liking factor)	3	62428323	-0.147684	0.0266528	3.00671e-08	rs75189942
F-meat liking (derived food-liking factor)	19	45411941	-0.166912	0.0168469	3.85758e-23	rs429358
F-meat liking (derived food-liking factor)	11	30901989	-0.0923115	0.0168236	4.08735e-08	rs61880662
F-meat liking (derived food-liking factor)	20	37458009	-0.0674092	0.0120056	1.96769e-08	rs1006945
F-oily fish liking (derived food-liking factor)	11	132697663	0.0719213	0.013129	4.30078e-08	rs10219331
F-oily fish liking (derived food-liking factor)	2	77224930	0.092142	0.0151839	1.29189e-09	rs62171962
F-oily fish liking (derived food-liking factor)	2	44858586	-0.096187	0.0157398	9.89743e-10	rs3106840
F-oily fish liking (derived food-liking factor)	3	50190346	0.0803028	0.0131451	1.00281e-09	rs6800021
F-oily fish liking (derived food-liking factor)	16	53811788	0.0724978	0.0132739	4.71683e-08	rs62033400
F-oily fish liking (derived food-liking factor)	5	144130459	0.0815304	0.0129919	3.48521e-10	rs10043587
F-oily fish liking (derived food-liking factor)	5	164621218	0.0795673	0.0133962	2.85822e-09	rs967168
F-oily fish liking (derived food-liking factor)	16	6510511	-0.108346	0.0198687	4.94926e-08	rs55865909
F-oily fish liking (derived food-liking factor)	16	83681015	0.104201	0.0149929	3.65165e-12	rs16961150
F-oily fish liking (derived food-liking factor)	17	43672118	-0.100551	0.0171732	4.7665e-09	rs1724417
F-oily fish liking (derived food-liking factor)	2	59497127	-0.0967877	0.0130035	9.82624e-14	rs2110529
F-oily fish liking (derived food-liking factor)	13	55941509	-0.105892	0.0145958	4.01759e-13	rs3105049
F-salad vegetables liking (derived food-liking factor)	3	18783476	-0.0851354	0.0124669	8.55734e-12	rs4532156
F-salad vegetables liking (derived food-liking factor)	8	10127970	0.0903322	0.0132431	9.03539e-12	rs4486206
F-salad vegetables liking (derived food-liking factor)	7	88332593	0.0625654	0.0112113	2.39753e-08	rs62462026
F-salad vegetables liking (derived food-liking factor)	12	109947194	-0.112873	0.019063	3.19862e-09	rs34662493
F-salad vegetables liking (derived food-liking factor)	13	56071468	-0.0824424	0.0124819	3.97685e-11	rs9537137
F-salad vegetables liking (derived food-liking factor)	9	128493296	-0.0651942	0.0115172	1.50829e-08	rs10760399
F-salad vegetables liking (derived food-liking factor)	2	144154917	0.0697375	0.0114302	1.05288e-09	rs34210137
F-salad vegetables liking (derived food-liking factor)	3	25110415	0.0842449	0.0113815	1.34238e-13	rs7619139
F-salad vegetables liking (derived food-liking factor)	7	127186449	0.0803549	0.0137298	4.84018e-09	rs4728071
F-salad vegetables liking (derived food-liking factor)	15	51968419	0.070532	0.0127512	3.17707e-08	rs1017679
F-salad vegetables liking (derived food-liking factor)	4	103198082	0.119003	0.020514	6.59024e-09	rs13135092
F-salty food liking (derived food-liking factor)	19	45424351	-0.105007	0.0158612	3.58305e-11	rs814573
F-salty food liking (derived food-liking factor)	3	85071278	0.0723664	0.0125987	9.24853e-09	rs9876378
F-salty food liking (derived food-liking factor)	7	113986650	0.0794538	0.0122033	7.47241e-11	rs2049603
F-salty food liking (derived food-liking factor)	5	87847273	-0.0767047	0.0123163	4.72659e-10	rs12653396
F-salty food liking (derived food-liking factor)	18	36996814	0.0703599	0.0123132	1.10239e-08	rs9950657
F-salty food liking (derived food-liking factor)	4	152931436	-0.0787686	0.0127391	6.28074e-10	rs750090
F-salty food liking (derived food-liking factor)	8	143323591	0.0864374	0.01266	8.63372e-12	rs75826611
F-salty food liking (derived food-liking factor)	18	50792090	0.0764691	0.012435	7.77272e-10	rs10502967
F-salty food liking (derived food-liking factor)	1	87919920	0.0724389	0.0124021	5.19357e-09	rs4655848
F-salty food liking (derived food-liking factor)	9	3235843	-0.144963	0.0240254	1.60195e-09	rs72697076
F-salty food liking (derived food-liking factor)	22	43147206	0.242976	0.0319531	2.86796e-14	rs543760429
F-salty food liking (derived food-liking factor)	8	76553809	0.0712029	0.0122182	5.62285e-09	rs1449559
F-sauces liking (derived food-liking factor)	2	104387855	-0.0813497	0.0140239	6.60064e-09	rs671722
F-sauces liking (derived food-liking factor)	19	49259529	0.10147	0.0138774	2.63369e-13	rs838133
F-sauces liking (derived food-liking factor)	1	16319232	0.129098	0.0230466	2.12367e-08	rs848307
F-sauces liking (derived food-liking factor)	19	45424351	-0.112031	0.017949	4.33037e-10	rs814573
F-sauces liking (derived food-liking factor)	5	153159954	0.0963212	0.0146553	4.94888e-11	rs922234
F-sauces liking (derived food-liking factor)	7	12253880	-0.0786382	0.014	1.9428e-08	rs2043539
F-sauces liking (derived food-liking factor)	6	153375060	0.0854645	0.0153023	2.33584e-08	rs544012575
F-sauces liking (derived food-liking factor)	1	73678888	0.0831125	0.0147431	1.72652e-08	rs12024899
F-sauces liking (derived food-liking factor)	13	56102131	-0.0965333	0.0155346	5.16215e-10	rs7330681
F-savour/caloric food liking (derived food-liking factor)	1	91151544	-0.0670763	0.011677	9.22901e-09	rs12024497
F-savour/caloric food liking (derived food-liking factor)	19	45411941	-0.162062	0.0161709	1.22179e-23	rs429358
F-savour/caloric food liking (derived food-liking factor)	1	73652349	-0.0776122	0.0115298	1.68013e-11	rs4649981
F-savour/caloric food liking (derived food-liking factor)	16	28649651	0.0641629	0.0117256	4.44921e-08	rs35626515
F-savour/caloric food liking (derived food-liking factor)	2	159387015	-0.0815331	0.0129438	2.99587e-10	rs1121954
F-savour/caloric food liking (derived food-liking factor)	8	143378869	0.0663366	0.0115234	8.57896e-09	rs4350094
F-savour/caloric food liking (derived food-liking factor)	3	85547337	-0.071549	0.0120365	2.77551e-09	rs76395182
F-savour/caloric food liking (derived food-liking factor)	17	2278064	0.0751993	0.0115393	7.18228e-11	rs2447097
F-savour/caloric food liking (derived food-liking factor)	1	21532625	-0.0700527	0.0117672	2.62904e-09	rs61779135
F-savour/caloric food liking (derived food-liking factor)	6	26207174	-0.0779561	0.0130472	2.30173e-09	rs9393688
F-savour/caloric food liking (derived food-liking factor)	8	8646246	-0.0910285	0.0115191	2.73619e-15	rs12682352
F-savour/caloric food liking (derived food-liking factor)	2	191723275	-0.0800923	0.0131034	9.8183e-10	rs7587672
F-savour/caloric food liking (derived food-liking factor)	20	43433547	-0.0690821	0.0124334	2.75741e-08	rs73288458
F-savoury food liking (derived food-liking factor)	19	45424351	-0.114517	0.014985	2.13697e-14	rs814573
F-savoury food liking (derived food-liking factor)	3	25107866	0.0890074	0.0116522	2.19451e-14	rs6808550
F-savoury food liking (derived food-liking factor)	10	64564892	0.0903815	0.0117707	1.60963e-14	rs2236295
F-savoury food liking (derived food-liking factor)	2	104319974	-0.0739007	0.0117946	3.7128e-10	rs921966
F-savoury food liking (derived food-liking factor)	1	204679248	-0.110224	0.0183074	1.73617e-09	rs1411112
F-savoury food liking (derived food-liking factor)	5	153120718	0.0877304	0.0122287	7.27652e-13	rs6421143
F-savoury food liking (derived food-liking factor)	17	44161470	-0.101692	0.0142766	1.05599e-12	rs80028338
F-savoury food liking (derived food-liking factor)	9	23692125	0.0895101	0.0156648	1.10295e-08	rs41271151
F-savoury food liking (derived food-liking factor)	2	77334916	0.0956401	0.0130663	2.48756e-13	rs58449464
F-savoury food liking (derived food-liking factor)	2	59497127	-0.0749333	0.0115477	8.63904e-11	rs2110529
F-savoury food liking (derived food-liking factor)	15	51965186	0.0633302	0.0116069	4.86214e-08	rs11637716
F-savoury food liking (derived food-liking factor)	2	162105737	0.0798472	0.0144769	3.47777e-08	rs10168014
F-savoury food liking (derived food-liking factor)	16	53825905	0.0958485	0.0117946	4.41908e-16	rs56137030
F-savoury food liking (derived food-liking factor)	7	73043101	-0.0958294	0.0172487	2.76408e-08	rs34958196
F-savoury food liking (derived food-liking factor)	12	23092626	-0.0646235	0.0116653	3.02812e-08	rs1603460
F-savoury food liking (derived food-liking factor)	9	15761077	0.0718201	0.0115481	4.9962e-10	rs7872912
F-savoury food liking (derived food-liking factor)	19	49259529	0.131004	0.0115857	1.20637e-29	rs838133
F-savoury food liking (derived food-liking factor)	13	55941509	-0.132189	0.0129617	2.01628e-24	rs3105049
F-savoury food liking (derived food-liking factor)	16	83683945	0.115221	0.0132565	3.57311e-18	rs11859365
F-savoury food liking (derived food-liking factor)	2	207046344	-0.0745298	0.0121846	9.55325e-10	rs13029813
F-savoury food liking (derived food-liking factor)	3	85583608	-0.105388	0.0120849	2.76682e-18	rs12629607
F-savoury food liking (derived food-liking factor)	3	155310977	-0.155408	0.0272375	1.15888e-08	rs115003386
F-seafood liking (derived food-liking factor)	2	77301099	0.0801814	0.0113103	1.34833e-12	rs715280
F-seafood liking (derived food-liking factor)	2	59497127	-0.0771916	0.0099419	8.2119e-15	rs2110529
F-seafood liking (derived food-liking factor)	4	139449110	-0.0731775	0.0132872	3.64266e-08	rs78431265
F-seafood liking (derived food-liking factor)	6	32489711	-0.162538	0.0182727	5.83656e-19	rs1136778
F-seafood liking (derived food-liking factor)	13	55941509	-0.105316	0.0111593	3.81695e-21	rs3105049
F-seafood liking (derived food-liking factor)	16	83683945	0.104064	0.0114131	7.6562e-20	rs11859365
F-seafood liking (derived food-liking factor)	4	32801698	-0.0640183	0.011586	3.28601e-08	rs7682682
F-seafood liking (derived food-liking factor)	9	15597149	-0.0781719	0.00992804	3.43885e-15	rs140382641
F-seafood liking (derived food-liking factor)	16	73830364	-0.0563877	0.0100056	1.7443e-08	rs379401
F-seafood liking (derived food-liking factor)	3	85604041	-0.0886211	0.0102395	4.93563e-18	rs76084961
F-seafood liking (derived food-liking factor)	5	164574688	0.0701014	0.0102118	6.66183e-12	rs4552632
F-seafood liking (derived food-liking factor)	9	3971439	-0.0573989	0.0104715	4.21919e-08	rs5020205
F-seafood liking (derived food-liking factor)	10	64552934	0.0755173	0.0101549	1.03369e-13	rs1848797
F-seafood liking (derived food-liking factor)	17	43672118	-0.0883268	0.0131299	1.72997e-11	rs1724417
F-seafood liking (derived food-liking factor)	13	58701434	0.0660854	0.00996721	3.35051e-11	rs920990
F-seafood liking (derived food-liking factor)	3	30844004	-0.0610068	0.0108955	2.15278e-08	rs1319815
F-seafood liking (derived food-liking factor)	7	78936468	-0.0664755	0.0108126	7.84744e-10	rs12538685
F-seafood liking (derived food-liking factor)	6	32598090	-0.16557	0.0176924	8.10573e-21	rs1281943
F-seafood liking (derived food-liking factor)	11	126587382	0.0866395	0.0134066	1.03026e-10	rs3909727
F-seafood liking (derived food-liking factor)	7	68030709	0.0560309	0.00997748	1.95725e-08	rs6957780
F-seafood liking (derived food-liking factor)	3	50192826	0.0622097	0.0100479	5.96674e-10	rs2526389
F-seafood liking (derived food-liking factor)	6	32589363	-0.165682	0.01518	9.82628e-28	rs73728611
F-seafood liking (derived food-liking factor)	6	32489679	-0.164236	0.018399	4.40312e-19	rs117108573
F-seafood liking (derived food-liking factor)	18	40947391	-0.0741155	0.010479	1.51872e-12	rs624565
F-seafood liking (derived food-liking factor)	3	118361683	-0.0643915	0.0102289	3.07261e-10	rs62273284
F-seafood liking (derived food-liking factor)	6	32545392	-0.162164	0.0171129	2.63896e-21	rs35511257
F-seafood liking (derived food-liking factor)	11	30608133	0.0688352	0.012568	4.32541e-08	rs11031140
F-seafood liking (derived food-liking factor)	2	162107295	0.0651936	0.0108414	1.8167e-09	rs3731769
F-seafood liking (derived food-liking factor)	16	53825905	0.0776293	0.0101545	2.09207e-14	rs56137030
F-seafood liking (derived food-liking factor)	14	29775132	-0.062166	0.0100903	7.22985e-10	rs7148387
F-seafood liking (derived food-liking factor)	15	67707001	-0.0646256	0.0114462	1.64179e-08	rs12439895
F-seafood liking (derived food-liking factor)	8	114116686	0.0603056	0.0107794	2.21239e-08	rs1402940
F-seafood liking (derived food-liking factor)	19	49259529	0.0646286	0.00997465	9.21602e-11	rs838133
F-seafood liking (derived food-liking factor)	20	12463411	0.0634578	0.0110093	8.2141e-09	rs6041381
F-sharp flavour liking (derived food-liking factor)	2	44578898	-0.0638609	0.0091821	3.52717e-12	rs11680553
F-sharp flavour liking (derived food-liking factor)	6	157326236	-0.062673	0.0100429	4.36024e-10	rs149328785
F-sharp flavour liking (derived food-liking factor)	8	35078898	0.0516831	0.00903765	1.07378e-08	rs7844683
F-sharp flavour liking (derived food-liking factor)	1	88777911	-0.0558946	0.0097845	1.11285e-08	rs607863
F-sharp flavour liking (derived food-liking factor)	3	83946294	0.0613217	0.0109574	2.18903e-08	rs71328455
F-sharp flavour liking (derived food-liking factor)	6	140561696	0.0668463	0.00931336	7.1019e-13	rs12665383
F-sharp flavour liking (derived food-liking factor)	2	145818064	0.0592885	0.00962632	7.32082e-10	rs7423637
F-sharp flavour liking (derived food-liking factor)	8	22731695	0.0522631	0.00945599	3.25781e-08	rs2457437
F-sharp flavour liking (derived food-liking factor)	17	44313522	-0.111619	0.0107968	4.73739e-25	rs2532387
F-sharp flavour liking (derived food-liking factor)	5	153054326	0.0655289	0.0116664	1.94416e-08	rs7709884
F-sharp flavour liking (derived food-liking factor)	10	64552010	-0.056317	0.00911753	6.54199e-10	rs224111
F-sharp flavour liking (derived food-liking factor)	3	117747756	0.0929778	0.0163092	1.19155e-08	rs1093462
F-sharp flavour liking (derived food-liking factor)	4	32223180	0.0523269	0.00931879	1.96328e-08	rs66983974
F-sharp flavour liking (derived food-liking factor)	7	133618986	-0.052533	0.00891629	3.82014e-09	rs6954610
F-sharp flavour liking (derived food-liking factor)	10	21957229	-0.0519284	0.00926859	2.11137e-08	rs2183271
F-sharp flavour liking (derived food-liking factor)	13	58536148	0.0643784	0.00974198	3.88638e-11	rs9527736
F-sharp flavour liking (derived food-liking factor)	5	102595892	0.0528792	0.00950037	2.60625e-08	rs28158
F-sharp flavour liking (derived food-liking factor)	11	30758377	0.0490327	0.00899005	4.92178e-08	rs628941
F-sharp flavour liking (derived food-liking factor)	4	159865915	0.0540079	0.009411	9.53462e-09	rs7664271
F-sharp flavour liking (derived food-liking factor)	2	53233044	-0.058889	0.0108004	4.96723e-08	rs17044006
F-sharp flavour liking (derived food-liking factor)	6	28723421	-0.131284	0.0138594	2.73139e-21	rs9257133
F-sharp flavour liking (derived food-liking factor)	7	77791389	-0.0691148	0.0114982	1.84466e-09	rs56096330
F-sharp flavour liking (derived food-liking factor)	13	45367505	-0.0506853	0.00890363	1.25083e-08	rs9590856
F-sharp flavour liking (derived food-liking factor)	18	1850771	0.0707813	0.0123907	1.1137e-08	rs7226371
F-sharp flavour liking (derived food-liking factor)	3	71582521	0.0601542	0.00897948	2.09742e-11	rs11714337
F-sharp flavour liking (derived food-liking factor)	7	69902152	-0.0630478	0.00911011	4.4962e-12	rs2006810
F-sharp flavour liking (derived food-liking factor)	14	29731983	-0.0521024	0.00906245	8.96332e-09	rs1956238
F-sharp flavour liking (derived food-liking factor)	2	45155276	0.125894	0.00964015	5.62322e-39	rs13383034
F-sharp flavour liking (derived food-liking factor)	10	118016664	0.0640133	0.00890849	6.68854e-13	rs12413585
F-sharp flavour liking (derived food-liking factor)	15	37898968	-0.0496259	0.00908449	4.68933e-08	rs4432233
F-sharp flavour liking (derived food-liking factor)	16	12793139	-0.0885362	0.0115647	1.92196e-14	rs11861627
F-sharp flavour liking (derived food-liking factor)	6	32524711	-0.0757233	0.0111327	1.03254e-11	rs139999228
F-sharp flavour liking (derived food-liking factor)	3	115182229	0.0541078	0.00891879	1.30554e-09	rs62263063
F-sharp flavour liking (derived food-liking factor)	9	128514608	-0.0602171	0.00920173	5.98488e-11	rs6478712
F-sharp flavour liking (derived food-liking factor)	2	157210467	0.0534104	0.00893888	2.29999e-09	rs834828
F-sharp flavour liking (derived food-liking factor)	18	50705765	0.0543698	0.00907735	2.10349e-09	rs12455474
F-sharp flavour liking (derived food-liking factor)	13	55959095	-0.0946099	0.00991034	1.34044e-21	rs3124417
F-sharp flavour liking (derived food-liking factor)	13	64993802	0.106947	0.0190061	1.83415e-08	rs61951396
F-sharp flavour liking (derived food-liking factor)	16	83683945	0.0787009	0.0102329	1.46049e-14	rs11859365
F-sharp flavour liking (derived food-liking factor)	18	40705542	-0.0512772	0.00919724	2.47131e-08	rs1356505
F-sharp flavour liking (derived food-liking factor)	8	64574537	0.0708131	0.00990064	8.52891e-13	rs1234627
F-sharp flavour liking (derived food-liking factor)	8	101950038	-0.0540223	0.00912722	3.24265e-09	rs1470764
F-sharp flavour liking (derived food-liking factor)	20	47408779	-0.0616574	0.0111835	3.52243e-08	rs113399526
F-sharp flavour liking (derived food-liking factor)	3	12110121	0.0581211	0.0102263	1.31955e-08	rs307587
F-sharp flavour liking (derived food-liking factor)	18	21077259	0.054394	0.00892501	1.09736e-09	rs34385798
F-small fish liking (derived food-liking factor)	2	77224951	0.0962759	0.0116927	1.8127e-16	rs55985303
F-small fish liking (derived food-liking factor)	16	55325789	0.0615836	0.0104431	3.69981e-09	rs1984899
F-small fish liking (derived food-liking factor)	5	144536751	-0.0558266	0.00999746	2.34936e-08	rs271078
F-small fish liking (derived food-liking factor)	7	18373516	-0.0693476	0.0116581	2.70733e-09	rs2859972
F-small fish liking (derived food-liking factor)	3	118325483	-0.0715864	0.0106129	1.52818e-11	rs6789291
F-small fish liking (derived food-liking factor)	7	3334597	-0.0547625	0.0100408	4.92449e-08	rs10257982
F-small fish liking (derived food-liking factor)	2	59497127	-0.0697134	0.0100136	3.35804e-12	rs2110529
F-small fish liking (derived food-liking factor)	3	85583608	-0.0950592	0.0104795	1.17943e-19	rs12629607
F-small fish liking (derived food-liking factor)	2	157622147	0.0562698	0.0102704	4.28101e-08	rs12620493
F-small fish liking (derived food-liking factor)	6	29961274	-0.0813004	0.0124805	7.30665e-11	rs1632926
F-small fish liking (derived food-liking factor)	17	44013966	-0.0853683	0.0124229	6.33711e-12	rs56072903
F-small fish liking (derived food-liking factor)	9	15599350	-0.0553956	0.00999986	3.03101e-08	rs2457263
F-small fish liking (derived food-liking factor)	11	126587382	0.0765746	0.0135033	1.42131e-08	rs3909727
F-small fish liking (derived food-liking factor)	9	106779440	-0.0604234	0.0102669	3.97416e-09	rs663859
F-small fish liking (derived food-liking factor)	16	83683945	0.112887	0.0114954	9.21727e-23	rs11859365
F-small fish liking (derived food-liking factor)	16	53806453	0.09137	0.0101813	2.85227e-19	rs56094641
F-small fish liking (derived food-liking factor)	14	29755868	-0.0649429	0.0104306	4.77995e-10	rs1307813
F-small fish liking (derived food-liking factor)	1	204737718	-0.188192	0.0334173	1.78584e-08	rs72755831
F-small fish liking (derived food-liking factor)	4	92166437	0.0574013	0.0100438	1.09651e-08	rs4547767
F-small fish liking (derived food-liking factor)	10	21797272	-0.0592872	0.0108237	4.31252e-08	rs11012726
F-small fish liking (derived food-liking factor)	11	95490896	0.0585353	0.0105278	2.6968e-08	rs35793328
F-small fish liking (derived food-liking factor)	5	106680676	-0.145656	0.0260459	2.24109e-08	rs148989365
F-small fish liking (derived food-liking factor)	13	55937827	-0.122096	0.0112899	2.93631e-27	rs150236091
F-small fish liking (derived food-liking factor)	11	83193595	-0.061228	0.0101545	1.64328e-09	rs1469610
F-small fish liking (derived food-liking factor)	22	31665862	-0.0799997	0.0124921	1.51346e-10	rs2413045
F-small fish liking (derived food-liking factor)	18	52881622	-0.074138	0.0106162	2.87902e-12	rs61043970
F-small fish liking (derived food-liking factor)	19	49239200	-0.0774221	0.00999745	9.61965e-15	rs1231281
F-small fish liking (derived food-liking factor)	20	12458840	0.0682791	0.0112476	1.27484e-09	rs4814124
F-sodas liking (derived food-liking factor)	16	53798622	-0.0875783	0.0141744	6.46534e-10	rs8047587
F-sodas liking (derived food-liking factor)	2	159387015	-0.0955095	0.0158335	1.61814e-09	rs1121954
F-sodas liking (derived food-liking factor)	17	44336651	-0.0903629	0.0151339	2.35984e-09	rs2458203
F-strong alcohol liking (derived food-liking factor)	4	106270291	-0.0823978	0.0144692	1.23587e-08	rs2647266
F-strong alcohol liking (derived food-liking factor)	13	68080817	-0.0882676	0.0142776	6.31988e-10	rs1937522
F-strong alcohol liking (derived food-liking factor)	5	9619554	0.107611	0.0192777	2.37556e-08	rs17271790
F-strong alcohol liking (derived food-liking factor)	5	88165095	0.100824	0.0142836	1.68051e-12	rs1671542
F-strong alcohol liking (derived food-liking factor)	9	4145662	-0.083417	0.0144667	8.11053e-09	rs10119226
F-strong alcohol liking (derived food-liking factor)	7	141668403	-0.0966941	0.0145624	3.13723e-11	rs4726481
F-strong flavour liking (derived food-liking factor)	11	117424804	0.0502613	0.00913619	3.76905e-08	rs11216452
F-strong flavour liking (derived food-liking factor)	12	107382182	-0.0768587	0.0137147	2.09312e-08	rs10861685
F-strong flavour liking (derived food-liking factor)	11	32039609	0.0503451	0.0091328	3.53661e-08	rs10767910
F-strong flavour liking (derived food-liking factor)	19	49259529	0.0617539	0.00911913	1.27097e-11	rs838133
F-strong flavour liking (derived food-liking factor)	6	157326236	-0.062453	0.0102404	1.06937e-09	rs149328785
F-strong flavour liking (derived food-liking factor)	7	133618986	-0.0503515	0.00909166	3.05597e-08	rs6954610
F-strong flavour liking (derived food-liking factor)	6	32176211	-0.0550517	0.00926202	2.78464e-09	rs206017
F-strong flavour liking (derived food-liking factor)	6	27813694	-0.105662	0.0132199	1.32131e-15	rs200995
F-strong flavour liking (derived food-liking factor)	7	127511705	-0.0554512	0.00995213	2.52137e-08	rs2896395
F-strong flavour liking (derived food-liking factor)	2	145670892	-0.0635138	0.00957815	3.33159e-11	rs786272
F-strong flavour liking (derived food-liking factor)	9	128514608	-0.0598562	0.00938272	1.77768e-10	rs6478712
F-strong flavour liking (derived food-liking factor)	13	104608126	-0.0517913	0.0091105	1.30974e-08	rs2785503
F-strong flavour liking (derived food-liking factor)	1	72554833	-0.0500308	0.00907473	3.5238e-08	rs7541651
F-strong flavour liking (derived food-liking factor)	7	69902152	-0.0580716	0.0092893	4.06671e-10	rs2006810
F-strong flavour liking (derived food-liking factor)	8	64574537	0.0718444	0.0100954	1.10652e-12	rs1234627
F-strong flavour liking (derived food-liking factor)	3	85622699	-0.0652999	0.00938733	3.49631e-12	rs58889493
F-strong flavour liking (derived food-liking factor)	20	47376420	0.0516479	0.0091105	1.43592e-08	rs2869672
F-strong flavour liking (derived food-liking factor)	3	25118637	0.0569619	0.00922348	6.58504e-10	rs7429279
F-strong flavour liking (derived food-liking factor)	10	21957229	-0.058435	0.00945089	6.28912e-10	rs2183271
F-strong flavour liking (derived food-liking factor)	18	50705765	0.0585284	0.00925589	2.55932e-10	rs12455474
F-strong flavour liking (derived food-liking factor)	3	50521402	-0.0860196	0.0137288	3.71311e-10	rs12492113
F-strong flavour liking (derived food-liking factor)	16	12793139	-0.0753717	0.0117921	1.64064e-10	rs11861627
F-strong flavour liking (derived food-liking factor)	6	88857320	-0.0534827	0.00956663	2.26354e-08	rs806374
F-strong flavour liking (derived food-liking factor)	17	44316491	-0.0941591	0.0113517	1.08824e-16	rs62073099
F-strong flavour liking (derived food-liking factor)	13	58536148	0.0664067	0.0099336	2.30825e-11	rs9527736
F-strong flavour liking (derived food-liking factor)	11	30758215	0.0566882	0.00916688	6.24873e-10	rs628093
F-strong flavour liking (derived food-liking factor)	12	31590266	-0.0503573	0.00913533	3.54028e-08	rs809407
F-strong flavour liking (derived food-liking factor)	18	21074922	-0.0573986	0.0095546	1.88482e-09	rs303753
F-strong flavour liking (derived food-liking factor)	3	115182229	0.0612863	0.00909422	1.59435e-11	rs62263063
F-strong flavour liking (derived food-liking factor)	5	153159954	0.0571033	0.00963028	3.03755e-09	rs922234
F-strong flavour liking (derived food-liking factor)	10	118024319	0.0563665	0.00925025	1.10461e-09	rs11197612
F-strong flavour liking (derived food-liking factor)	11	95514599	0.0525382	0.00932224	1.74259e-08	rs3802764
F-strong flavour liking (derived food-liking factor)	2	157019446	0.052417	0.00907854	7.75402e-09	rs12993426
F-strong flavour liking (derived food-liking factor)	3	71579022	0.0542468	0.00915885	3.16346e-09	rs7610856
F-strong flavour liking (derived food-liking factor)	7	77765568	-0.0762706	0.0121592	3.54908e-10	rs62461232
F-strong flavour liking (derived food-liking factor)	18	1847408	0.0743361	0.0126447	4.13153e-09	rs9964229
F-strong flavour liking (derived food-liking factor)	10	64561506	0.0619381	0.00909422	9.71203e-12	rs12220700
F-strong flavour liking (derived food-liking factor)	12	17441477	0.0573894	0.00999411	9.33881e-09	rs1588687
F-strong flavour liking (derived food-liking factor)	2	45154689	0.0815714	0.00950767	9.52566e-18	rs504675
F-strong flavour liking (derived food-liking factor)	4	106151843	-0.0591719	0.00977865	1.43836e-09	rs1391438
F-strong flavour liking (derived food-liking factor)	13	55941509	-0.0987412	0.0102022	3.72393e-22	rs3105049
F-strong flavour liking (derived food-liking factor)	1	88777911	-0.0578685	0.00997695	6.62267e-09	rs607863
F-strong flavour liking (derived food-liking factor)	7	86627249	0.0526656	0.00958226	3.88165e-08	rs1635002
F-strong vegetable liking (derived food-liking factor)	3	18631906	-0.066772	0.00981353	1.01701e-11	rs336614
F-strong vegetable liking (derived food-liking factor)	6	28270584	-0.0683009	0.010674	1.56576e-10	rs2799081
F-strong vegetable liking (derived food-liking factor)	3	114638145	0.0987657	0.0165762	2.5488e-09	rs56933582
F-strong vegetable liking (derived food-liking factor)	6	157390672	-0.0734792	0.0128317	1.02609e-08	rs12214204
F-strong vegetable liking (derived food-liking factor)	14	40913610	0.0609837	0.00993611	8.37846e-10	rs10140768
F-strong vegetable liking (derived food-liking factor)	2	60330305	-0.0621904	0.0103194	1.67479e-09	rs6726368
F-strong vegetable liking (derived food-liking factor)	3	50521402	-0.0853971	0.014581	4.72018e-09	rs12492113
F-strong vegetable liking (derived food-liking factor)	7	157809781	0.0576201	0.0102968	2.19447e-08	rs7778330
F-strong vegetable liking (derived food-liking factor)	18	50549809	-0.0589113	0.00965146	1.03525e-09	rs8097318
F-strong vegetable liking (derived food-liking factor)	4	106143948	-0.0586304	0.0101569	7.81139e-09	rs9884984
F-strong vegetable liking (derived food-liking factor)	10	22105035	0.0696913	0.0105856	4.59286e-11	rs11012794
F-strong vegetable liking (derived food-liking factor)	14	98587670	0.0546314	0.00994076	3.89163e-08	rs9323990
F-strong vegetable liking (derived food-liking factor)	13	55941509	-0.123834	0.0108355	3.00874e-30	rs3105049
F-strong vegetable liking (derived food-liking factor)	1	6963402	0.0718991	0.012654	1.33181e-08	rs7515502
F-strong vegetable liking (derived food-liking factor)	11	32039609	0.0612087	0.0096997	2.78363e-10	rs10767910
F-strong vegetable liking (derived food-liking factor)	13	58536148	0.0871355	0.0105502	1.46736e-16	rs9527736
F-strong vegetable liking (derived food-liking factor)	8	93501828	-0.0659618	0.0114094	7.40952e-09	rs544567
F-strong vegetable liking (derived food-liking factor)	9	128543100	-0.0597592	0.00977008	9.56213e-10	rs112725644
F-strong vegetable liking (derived food-liking factor)	11	95514599	0.0612469	0.00990089	6.17113e-10	rs3802764
F-strong vegetable liking (derived food-liking factor)	11	117424804	0.0579652	0.0097033	2.31845e-09	rs11216452
F-strong vegetable liking (derived food-liking factor)	17	44038785	-0.083449	0.0116482	7.82808e-13	rs62063281
F-strong vegetable liking (derived food-liking factor)	3	71579022	0.0662542	0.00972737	9.68448e-12	rs7610856
F-strong vegetable liking (derived food-liking factor)	6	98310291	0.0568871	0.00965371	3.79769e-09	rs9320747
F-strong vegetable liking (derived food-liking factor)	1	72543338	-0.0564783	0.00963798	4.62934e-09	rs1486108
F-strong vegetable liking (derived food-liking factor)	5	102537379	0.0682079	0.010484	7.72437e-11	rs28025
F-strong vegetable liking (derived food-liking factor)	11	66115782	0.0603871	0.0101132	2.35644e-09	rs35166611
F-strong vegetable liking (derived food-liking factor)	18	21074922	-0.0580599	0.0101477	1.0559e-08	rs303753
F-strong vegetable liking (derived food-liking factor)	18	52859357	-0.131755	0.0219451	1.92686e-09	rs77528088
F-sweet food liking (derived food-liking factor)	3	25118637	-0.05394	0.007593	1.25e-12	rs7429279
F-sweet food liking (derived food-liking factor)	6	30073259	0.05776	0.009535	1.41e-09	rs2517664
F-sweet food liking (derived food-liking factor)	7	88322084	0.046209	0.008124	1.32e-08	rs2538891
F-sweet food liking (derived food-liking factor)	9	15951267	0.056664	0.007804	3.92e-13	rs10810499
F-sweet food liking (derived food-liking factor)	12	63503650	0.052742	0.007885	2.29e-11	rs4547160
F-sweet food liking (derived food-liking factor)	11	29146643	-0.053165	0.009337	1.27e-08	rs72880127
F-sweet food liking (derived food-liking factor)	8	10647044	0.052158	0.009224	1.58e-08	rs28588745
F-sweet food liking (derived food-liking factor)	11	28511596	0.048991	0.007493	6.27e-11	rs12577283
F-sweet food liking (derived food-liking factor)	8	64627491	0.054357	0.008044	1.43e-11	rs9694306
F-sweet food liking (derived food-liking factor)	1	21143774	-0.043046	0.007688	2.18e-08	rs12126757
F-sweet food liking (derived food-liking factor)	2	45170153	-0.052424	0.008057	7.78e-11	rs4953152
F-sweet food liking (derived food-liking factor)	6	55178026	-0.046096	0.007495	7.81e-10	rs148521044
F-sweet food liking (derived food-liking factor)	19	49259529	-0.097343	0.007695	1.31e-36	rs838133
F-sweet food liking (derived food-liking factor)	18	1839601	-0.080716	0.010618	2.98e-14	rs8097672
F-sweet food liking (derived food-liking factor)	20	41002760	-0.048291	0.008788	3.93e-08	rs976431
F-sweetened coffee drink liking (derived food-liking factor)	2	136407479	-0.058393	0.010332	1.61e-08	rs1446585
F-sweetened coffee drink liking (derived food-liking factor)	3	50640830	-0.078734	0.013098	1.87e-09	rs490634
F-sweetened coffee drink liking (derived food-liking factor)	5	62700867	0.050451	0.008932	1.65e-08	rs4615256
F-sweetened coffee drink liking (derived food-liking factor)	9	128739602	0.055526	0.009471	4.58e-09	rs2111365
F-vegetarian liking (derived food-liking factor)	3	18783476	-0.0852478	0.0123554	5.21365e-12	rs4532156
F-vegetarian liking (derived food-liking factor)	19	46193351	0.0798546	0.0143382	2.55696e-08	rs11879227
F-vegetarian liking (derived food-liking factor)	3	25110415	0.0669386	0.0112797	2.94864e-09	rs7619139
F-vegetarian liking (derived food-liking factor)	2	104160383	0.0692984	0.0111005	4.29829e-10	rs10168817
F-vegetarian liking (derived food-liking factor)	13	56011335	-0.101585	0.012438	3.15396e-16	rs3013326
F-vegetarian liking (derived food-liking factor)	12	54674235	-0.0618324	0.0112868	4.29452e-08	rs3809162
F-vegetarian liking (derived food-liking factor)	3	50233215	0.0682709	0.0117312	5.89853e-09	rs11919418
F-vegetarian liking (derived food-liking factor)	7	127521056	-0.0679986	0.0121627	2.26089e-08	rs7809182
F-vegetarian liking (derived food-liking factor)	2	144154917	0.0752459	0.0113279	3.08368e-11	rs34210137
F-vegetarian liking (derived food-liking factor)	4	103198082	0.142895	0.0203305	2.08575e-12	rs13135092
F-vegetarian liking (derived food-liking factor)	8	10127970	0.0856039	0.0131246	6.91933e-11	rs4486206
F-vegetarian liking (derived food-liking factor)	15	51964788	0.0772895	0.0129638	2.49261e-09	rs1378893
F-vegetarian liking (derived food-liking factor)	6	51243035	-0.066341	0.0111104	2.35734e-09	rs1775255
F-vegetarian liking (derived food-liking factor)	3	85604041	-0.0699147	0.0114507	1.02337e-09	rs76084961
F-whole food liking (derived food-liking factor)	6	98400486	-0.087575	0.0157779	2.84888e-08	rs6569187
F-whole food liking (derived food-liking factor)	7	71787916	-0.0894104	0.0158134	1.56661e-08	rs59032605
F-wine liking (derived food-liking factor)	6	98312143	-0.0224849	0.00355838	2.6349e-10	rs1338549
F-wine liking (derived food-liking factor)	7	141672604	-0.0233062	0.00357393	6.97603e-11	rs10246939
F-wine liking (derived food-liking factor)	5	88165095	0.0285934	0.00355879	9.39138e-16	rs1671542
F-wine liking (derived food-liking factor)	3	85648957	0.0255533	0.00423909	1.65991e-09	rs3887138
F-wine liking (derived food-liking factor)	8	20982409	-0.0229134	0.00380037	1.64715e-09	rs10112502
F-wine liking (derived food-liking factor)	17	43925297	-0.022644	0.00403854	2.05885e-08	rs17690703
F-wine liking (derived food-liking factor)	2	27742603	0.0212565	0.00365527	6.05217e-09	rs780093
F-wine liking (derived food-liking factor)	4	39414993	0.022563	0.00362964	5.08914e-10	rs11940694
F-wine liking (derived food-liking factor)	3	71603774	0.0201266	0.00359321	2.12757e-08	rs62244888
F-wine liking (derived food-liking factor)	4	100239319	0.153736	0.0112681	2.20687e-42	rs1229984
Fizzy drinks liking	17	44336651	-0.049507	0.008207	1.64e-09	rs2458203
Fizzy drinks liking	16	53811788	-0.069159	0.007775	6.06e-19	rs62033400
Fried chicken liking	8	8802101	0.052471	0.008593	1.03e-09	rs4840376
Fried chicken liking	19	45411941	-0.092692	0.012045	1.44e-14	rs429358
Fried chicken liking	17	44374710	0.067147	0.010386	1.02e-10	rs62073222
Fried fish liking	8	8088933	-0.05449	0.007938	6.76e-12	rs2945319
Fried fish liking	14	28467571	0.085963	0.015683	4.25e-08	rs2150344
Fried fish liking	1	21441998	-0.075198	0.010621	1.46e-12	rs79288427
Fried fish liking	19	49206674	-0.062088	0.007791	1.64e-15	rs601338
Fried fish liking	7	97929081	0.055542	0.009998	2.8e-08	rs13232861
Fruit juice liking	16	53834607	-0.148709	0.0161097	2.6797e-20	rs7188250
Fruit juice liking	16	53733687	-0.119997	0.0217897	3.64864e-08	rs4591140
Fruit juice liking	18	53454774	0.0880349	0.0158947	3.0487e-08	rs7235891
Fruit liking	6	51243035	-0.031421	0.004068	1.18e-14	rs1775255
Fruit liking	10	21797272	-0.024451	0.004427	3.35e-08	rs11012726
Fruit liking	7	143722969	0.042422	0.004183	3.85e-24	rs7787699
Fruit liking	14	22077488	-0.035507	0.006413	3.09e-08	rs10134477
Fruit liking	5	93426005	0.037149	0.005999	5.98e-10	rs9314096
Fruit liking	11	8655187	-0.02409	0.004262	1.6e-08	rs4929925
Fruit liking	18	24131659	-0.0246	0.004143	2.91e-09	rs8095324
Fruit liking	19	46190268	0.026706	0.004057	4.66e-11	rs1964272
Fruit liking	16	73602926	-0.023785	0.004064	4.87e-09	rs862227
Fruit liking	17	21344031	0.040502	0.006961	5.98e-09	rs62052601
Garlic liking	8	64496159	0.050764	0.009211	3.58e-08	rs4739105
Garlic liking	3	85554262	-0.071351	0.007827	8.06e-20	rs12495758
Garlic liking	5	153107349	0.053556	0.007947	1.62e-11	rs9687431
Garlic liking	2	215925680	-0.042114	0.00757	2.67e-08	rs2222492
Garlic liking	13	56140417	0.0653	0.008757	9.02e-14	rs73193539
Garlic liking	2	145670572	0.053105	0.007998	3.17e-11	rs13009019
Garlic liking	14	20586042	0.135874	0.007592	3.82e-71	rs8005245
Garlic liking	22	27978512	0.054271	0.007627	1.15e-12	rs2880624
Gherkins liking	6	28723421	-0.126037	0.015221	1.28e-16	rs9257133
Gherkins liking	6	32524711	-0.097621	0.015083	9.77e-11	rs139999228
Gherkins liking	13	58715219	0.054764	0.009977	4.07e-08	rs1073242
Gherkins liking	7	1695215	-0.057743	0.010276	1.94e-08	rs4725299
Gherkins liking	15	57300952	0.054025	0.009847	4.12e-08	rs7496293
Gherkins liking	3	162348181	-0.085162	0.013361	1.87e-10	rs11926783
Gherkins liking	10	118016664	0.067965	0.009745	3.12e-12	rs12413585
Gherkins liking	13	55959095	-0.076342	0.010978	3.61e-12	rs3124417
Gherkins liking	9	1729833	0.054746	0.009766	2.09e-08	rs771057
Gherkins liking	9	23692125	0.074246	0.013375	2.87e-08	rs41271151
Gherkins liking	3	83946294	0.073289	0.012014	1.08e-09	rs71328455
Gherkins liking	8	22697090	0.086482	0.014336	1.64e-09	rs7815300
Gherkins liking	7	69902152	-0.059921	0.009951	1.75e-09	rs2006810
Gherkins liking	2	45154689	0.115783	0.010186	6.67e-30	rs504675
Gherkins liking	5	87714704	0.084518	0.015198	2.7e-08	rs10474277
Gherkins liking	8	64567522	0.058205	0.009827	3.19e-09	rs10091265
Gherkins liking	16	12793139	-0.080286	0.012956	5.81e-10	rs11861627
Gherkins liking	9	124614836	0.066188	0.011466	7.85e-09	rs35539176
Gherkins liking	22	27259889	0.05651	0.010055	1.93e-08	rs136561
Gherkins liking	20	21592493	-0.068098	0.011615	4.57e-09	rs13045654
Gherkins liking	18	40729163	-0.066657	0.010041	3.21e-11	rs67937375
Gherkins liking	18	50406630	-0.064059	0.009714	4.31e-11	rs12957223
Gherkins liking	16	83683945	0.07081	0.011163	2.28e-10	rs11859365
Gherkins liking	17	44316491	-0.117331	0.012492	6.12e-21	rs62073099
Globe artichoke liking	5	102627355	0.069519	0.011913	5.4e-09	rs187580
Globe artichoke liking	13	56242451	-0.080776	0.011906	1.2e-11	rs504758
Globe artichoke liking	6	88857320	-0.059008	0.010732	3.86e-08	rs806374
Globe artichoke liking	6	155899443	-0.074361	0.012978	1.01e-08	rs4870380
Globe artichoke liking	3	18700408	-0.067866	0.011233	1.54e-09	rs55858177
Globe artichoke liking	11	65837599	0.065337	0.011465	1.24e-08	rs2254388
Globe artichoke liking	13	58476105	-0.122847	0.012111	3.76e-24	rs12430440
Globe artichoke liking	6	29849380	-0.09236	0.014375	1.35e-10	rs2734961
Globe artichoke liking	6	29849487	-0.072435	0.010212	1.35e-12	rs2523810
Globe artichoke liking	17	44192568	-0.099542	0.012774	6.71e-15	rs4630591
Globe artichoke liking	11	95514599	0.064055	0.010457	9.1e-10	rs3802764
Goat cheese liking	16	53816838	0.066532	0.009777	1.02e-11	rs9935401
Goat cheese liking	13	55937346	-0.087211	0.011546	4.31e-14	rs3124426
Goat cheese liking	16	83681953	0.06081	0.011043	3.68e-08	rs13337331
Goat cheese liking	17	44329636	-0.097792	0.011566	2.88e-17	rs2243967
Goat cheese liking	11	5128490	-0.078278	0.012078	9.22e-11	rs11035710
Goat cheese liking	11	66310380	-0.057359	0.010321	2.77e-08	rs610293
Goat cheese liking	2	45154689	0.070522	0.010021	1.98e-12	rs504675
Goat cheese liking	20	32523172	0.054743	0.010017	4.66e-08	rs6059574
Grapefruit liking	22	43147206	0.192568	0.024102	1.4e-15	rs543760429
Grapefruit liking	7	141672705	0.050784	0.009112	2.51e-08	rs1726866
Grapefruit liking	13	59455212	-0.055599	0.009785	1.36e-08	rs4432147
Grapefruit liking	4	30888488	-0.053269	0.009432	1.65e-08	rs200330883
Grapefruit liking	12	11255797	-0.15017	0.009123	1.08e-60	rs61912110
Grapefruit liking	2	45156324	0.05872	0.009825	2.31e-09	rs13386862
Grapefruit liking	10	64564892	0.059055	0.009272	1.93e-10	rs2236295
Grapefruit liking	3	85618112	-0.058215	0.009386	5.61e-10	rs17460541
Green olives liking	1	88777911	-0.066914	0.01172	1.16e-08	rs607863
Green olives liking	16	12793139	-0.095473	0.014226	1.96e-11	rs11861627
Green olives liking	6	157313129	-0.066131	0.012039	3.98e-08	rs17342130
Green olives liking	17	37478048	-0.070169	0.01286	4.88e-08	rs8072297
Green olives liking	9	102663215	0.065951	0.012079	4.79e-08	rs12346763
Green olives liking	8	35069300	0.060146	0.010957	4.05e-08	rs4739299
Green olives liking	13	45367505	-0.062163	0.010691	6.12e-09	rs9590856
Green olives liking	2	157210467	0.069206	0.010712	1.06e-10	rs834828
Green olives liking	5	153087153	0.07031	0.011876	3.24e-09	rs12523051
Green olives liking	13	62378378	-0.078995	0.014029	1.82e-08	rs9645949
Green olives liking	2	45121375	0.165947	0.017514	2.78e-21	rs74696461
Green olives liking	6	31613739	-0.07626	0.011852	1.28e-10	rs3130048
Green olives liking	16	83683945	0.072007	0.012254	4.23e-09	rs11859365
Green olives liking	4	65806886	-0.063244	0.010815	5.01e-09	rs13124361
Green olives liking	10	21957229	-0.065342	0.011121	4.24e-09	rs2183271
Green olives liking	6	140561696	0.066038	0.011122	2.92e-09	rs12665383
Green olives liking	10	118025315	0.061935	0.010682	6.76e-09	rs12773105
Green olives liking	12	11301023	-0.071984	0.011909	1.51e-09	rs7974485
Green olives liking	17	2295405	-0.06713	0.011148	1.75e-09	rs1545717
Green olives liking	3	115149030	0.063949	0.010665	2.04e-09	rs9859487
Green olives liking	8	64574537	0.08734	0.011903	2.22e-13	rs1234627
Green olives liking	4	7558294	0.068958	0.011686	3.65e-09	rs73214654
Green olives liking	2	145759511	0.063775	0.011508	3.01e-08	rs35805189
Green olives liking	10	83412505	0.061683	0.011084	2.64e-08	rs11190825
Green olives liking	13	55959095	-0.091612	0.012055	3.03e-14	rs3124417
Green olives liking	17	44330410	-0.115796	0.015182	2.45e-14	rs182821552
Green olives liking	13	59393505	0.101373	0.018421	3.76e-08	rs73195055
Green olives liking	13	58416695	-0.071333	0.012098	3.75e-09	rs35207189
Haddock liking	2	59530236	-0.048921	0.007046	3.89e-12	rs62148582
Haddock liking	3	51460031	0.064158	0.011293	1.37e-08	rs55798953
Haddock liking	13	55941509	-0.050414	0.007914	1.92e-10	rs3105049
Haddock liking	5	144141457	0.043077	0.007029	8.95e-10	rs6893570
Haddock liking	16	83681015	0.044654	0.008143	4.19e-08	rs16961150
Ham liking	3	62428323	-0.095815	0.017369	3.48e-08	rs75189942
Ham liking	7	73056750	-0.053269	0.009593	2.83e-08	rs6957745
Ham liking	2	207024107	-0.044522	0.007834	1.35e-08	rs4147707
Ham liking	3	17328509	0.04274	0.007717	3.07e-08	rs283917
Ham liking	6	32191041	0.046927	0.008346	1.9e-08	rs434841
Ham liking	1	73647602	-0.043777	0.007732	1.51e-08	rs12133863
Ham liking	17	5270414	0.0435	0.007705	1.67e-08	rs9747449
Ham liking	6	26233387	-0.052284	0.008587	1.17e-09	rs10946808
Ham liking	18	21078579	-0.051186	0.008135	3.16e-10	rs8083301
Ham liking	19	45411941	-0.093923	0.010815	3.93e-18	rs429358
Ham liking	20	37458009	-0.0443	0.007686	8.29e-09	rs1006945
Hard cheese liking	3	25103258	0.037171	0.006353	4.92e-09	rs12632128
Hard cheese liking	5	172950011	0.081229	0.014866	4.68e-08	rs116311751
Hard cheese liking	19	45424351	-0.053471	0.008396	1.93e-10	rs814573
Hard cheese liking	18	44828677	0.035277	0.006387	3.35e-08	rs1434513
Herring liking	20	12484270	0.064158	0.010705	2.08e-09	rs6041406
Herring liking	2	77224951	0.080463	0.011041	3.2e-13	rs55985303
Herring liking	18	52881622	-0.06709	0.010059	2.59e-11	rs61043970
Herring liking	9	15947830	0.053162	0.009516	2.34e-08	rs9406568
Herring liking	16	55325789	0.057948	0.009869	4.35e-09	rs1984899
Herring liking	6	29961274	-0.088037	0.011823	9.78e-14	rs1632926
Herring liking	14	29746964	0.056204	0.009855	1.21e-08	rs11624759
Herring liking	16	83683945	0.095421	0.010843	1.42e-18	rs11859365
Herring liking	22	31783781	0.065039	0.011026	3.7e-09	rs2413052
Herring liking	2	59530236	-0.051728	0.009485	4.96e-08	rs62148582
Herring liking	6	27890860	-0.170575	0.029463	7.11e-09	rs530799722
Herring liking	11	95593806	0.062921	0.00971	9.28e-11	rs500054
Herring liking	3	85583608	-0.08858	0.009892	3.53e-19	rs12629607
Herring liking	10	21929179	-0.063928	0.01013	2.81e-10	rs7090708
Herring liking	16	53845169	0.06907	0.009542	4.6e-13	rs11649091
Herring liking	3	118341062	-0.065325	0.010034	7.58e-11	rs9862451
Herring liking	6	32492140	-0.11212	0.019785	1.47e-08	rs372074906
Herring liking	13	55937827	-0.110885	0.010664	2.7e-25	rs150236091
Herring liking	14	98901176	-0.118898	0.020391	5.55e-09	rs4350507
Herring liking	9	106779440	-0.059342	0.009693	9.32e-10	rs663859
Herring liking	17	44013966	-0.089732	0.012099	1.25e-13	rs56072903
Herring liking	19	49259529	0.060179	0.009763	7.14e-10	rs838133
Honey liking	9	15614370	0.050339	0.008157	6.82e-10	rs276436
Honey liking	3	18700408	-0.051729	0.009017	9.72e-09	rs55858177
Honey liking	16	53804965	0.044812	0.008166	4.09e-08	rs10852521
Horseradish liking	8	65000658	0.056842	0.009922	1.02e-08	rs6981673
Horseradish liking	6	32487058	-0.166265	0.025945	1.49e-10	rs112858426
Horseradish liking	13	55951851	-0.097184	0.012415	5.05e-15	rs4885824
Horseradish liking	16	83677410	0.063576	0.011353	2.17e-08	rs1123321
Horseradish liking	3	71576058	0.054627	0.010004	4.78e-08	rs111242991
Horseradish liking	2	145753424	-0.067229	0.010309	7.04e-11	rs726857
Horseradish liking	10	117991640	-0.061565	0.010786	1.17e-08	rs7096877
Horseradish liking	2	45159091	0.136942	0.009937	3.99e-43	rs1004787
Horseradish liking	14	98561490	0.055984	0.009932	1.76e-08	rs28521983
Horseradish liking	6	29910586	-0.133671	0.01901	2.07e-12	rs12721672
Horseradish liking	6	140561696	0.064233	0.010313	4.75e-10	rs12665383
Horseradish liking	7	77806735	-0.081232	0.012913	3.19e-10	rs55865373
Horseradish liking	18	40709330	-0.056368	0.01023	3.61e-08	rs1518171
Horseradish liking	2	44717071	-0.05974	0.010265	5.94e-09	rs13403127
Horseradish liking	9	127603814	0.056652	0.009974	1.37e-08	rs4838225
Horseradish liking	10	105213183	-0.160419	0.027838	8.33e-09	rs542249552
Horseradish liking	13	50266202	-0.061812	0.011163	3.09e-08	rs9535301
Horseradish liking	6	29144532	-0.149797	0.014283	1.06e-25	rs9257566
Horseradish liking	6	32488022	-0.087587	0.013255	3.94e-11	rs189503580
Horseradish liking	10	64525547	0.065484	0.010031	6.72e-11	rs224045
Horseradish liking	13	60579602	-0.062104	0.010313	1.75e-09	rs184629
Horseradish liking	14	20579914	0.099017	0.010058	7.61e-23	rs17277081
Horseradish liking	19	49259529	0.068914	0.010228	1.64e-11	rs838133
Horseradish liking	7	141673345	-0.112759	0.010083	5.32e-29	rs713598
Horseradish liking	5	166079299	-0.064038	0.011563	3.08e-08	rs60758546
Horseradish liking	16	12793139	-0.090691	0.013202	6.53e-12	rs11861627
Horseradish liking	17	44330105	-0.099517	0.012893	1.22e-14	rs79641193
Horseradish liking	20	19701174	0.060023	0.010332	6.31e-09	rs873328
Ice cream liking	5	102407374	-0.045341	0.007169	2.56e-10	rs158408
Ice cream liking	15	75027880	-0.043858	0.007565	6.78e-09	rs2472297
Ice cream liking	2	45170153	-0.069472	0.00723	7.71e-22	rs4953152
Ice cream liking	8	143323591	0.040778	0.007297	2.32e-08	rs75826611
Ice cream liking	10	21210538	-0.041507	0.007223	9.19e-09	rs4748734
Ice cream liking	9	128670179	0.04821	0.007119	1.31e-11	rs1411350
Ice cream liking	16	28847246	0.049723	0.00681	2.89e-13	rs12928404
Ice cream liking	8	64627491	0.042009	0.00722	5.97e-09	rs9694306
Ice cream liking	19	49213833	0.069787	0.006691	1.92e-25	rs2638282
Jam liking	8	11836622	-0.038875	0.006974	2.5e-08	rs7823808
Jam liking	6	28349725	0.043712	0.007402	3.54e-09	rs3734563
Jam liking	11	46917983	-0.052851	0.009539	3.03e-08	rs898604
Jam liking	19	49263477	-0.045945	0.007225	2.05e-10	rs2081194
Jam liking	8	143309504	-0.042563	0.006964	9.93e-10	rs10098073
Jam liking	6	32408044	-0.044473	0.006919	1.33e-10	rs9268644
Jam liking	16	53805207	0.048366	0.006996	4.79e-12	rs11075985
Ketchup liking	3	71509778	-0.050161	0.009156	4.32e-08	rs55688819
Ketchup liking	7	77833976	0.052113	0.008675	1.91e-09	rs4730115
Ketchup liking	6	104005341	0.050677	0.00874	6.74e-09	rs9322742
Ketchup liking	9	30101393	0.051208	0.009365	4.57e-08	rs2519074
Ketchup liking	3	145266436	0.055775	0.009873	1.63e-08	rs73872259
Ketchup liking	20	14415194	-0.048605	0.008571	1.44e-08	rs6079439
Ketchup liking	8	4842902	-0.051037	0.008804	6.79e-09	rs4092286
Ketchup liking	19	45424514	-0.064046	0.011436	2.16e-08	rs157592
Ketchup liking	20	15593954	0.050064	0.008661	7.49e-09	rs200743
Ketchup liking	8	8643938	-0.073985	0.008577	6.52e-18	rs2271342
Ketchup liking	18	58873290	0.06661	0.009331	9.55e-13	rs4940994
Ketchup liking	16	61567547	-0.054941	0.008842	5.23e-10	rs11862576
Kiwi liking	6	32536925	-0.173032	0.030303	1.16e-08	rs185793611
Kiwi liking	6	32754876	-0.227076	0.024878	7.27e-20	rs116309362
Kiwi liking	6	32629133	-0.118557	0.020179	4.25e-09	rs201457654
Kiwi liking	11	118604984	0.049045	0.008816	2.67e-08	rs11217000
Kiwi liking	3	85642479	-0.046368	0.007452	4.95e-10	rs1375566
Kiwi liking	7	143703647	0.059298	0.007414	1.32e-15	rs6965087
Lager liking	12	11026969	-0.052086	0.009114	1.12e-08	rs10772373
Lager liking	3	85604041	-0.071624	0.009352	1.92e-14	rs76084961
Lager liking	6	28301099	-0.074444	0.01355	3.95e-08	rs7752448
Lager liking	5	9629529	-0.084346	0.01205	2.6e-12	rs2234233
Lager liking	19	49214274	0.059566	0.009027	4.2e-11	rs281379
Lager liking	4	100239319	0.166286	0.028397	4.79e-09	rs1229984
Lager liking	7	69013219	-0.059381	0.010193	5.73e-09	rs41851
Lager liking	17	44098967	-0.066015	0.010754	8.4e-10	rs17652520
Lager liking	22	43129827	-0.168948	0.029491	1.02e-08	rs9611859
Lager liking	10	102319021	0.0883	0.014448	9.94e-10	rs2489033
Lamb liking	9	15642883	0.054508	0.008757	4.86e-10	rs7042475
Lamb liking	2	207002559	-0.048796	0.008804	3e-08	rs6435326
Lamb liking	13	56231929	-0.070053	0.009925	1.73e-12	rs669948
Lamb liking	3	85547337	-0.058705	0.009286	2.61e-10	rs76395182
Lamb liking	5	164585515	0.066471	0.00949	2.52e-12	rs4400143
Lamb liking	11	126587382	0.074868	0.011877	2.94e-10	rs3909727
Lamb liking	12	52550467	0.057905	0.010041	8.12e-09	rs11170018
Lamb liking	19	45411941	-0.087224	0.012365	1.78e-12	rs429358
Lemon liking	1	41773004	0.04051	0.007245	2.28e-08	rs11209839
Lemon liking	7	74101909	-0.042092	0.007713	4.87e-08	rs6964833
Lemon liking	2	145670892	-0.040269	0.007141	1.73e-08	rs786272
Lemon liking	3	85525323	-0.04076	0.007076	8.44e-09	rs12637791
Lemon liking	18	50549809	-0.039233	0.006768	6.78e-09	rs8097318
Lemon liking	19	31013279	-0.051745	0.008876	5.58e-09	rs12980837
Liver liking	3	44462597	-0.061104	0.010809	1.59e-08	rs9876127
Liver liking	2	59490261	-0.085172	0.014508	4.37e-09	rs62148565
Liver liking	13	56011335	-0.062437	0.011416	4.54e-08	rs3013326
Liver liking	3	85585552	-0.091338	0.012544	3.35e-13	rs66632973
Liver liking	11	125732001	0.190961	0.03496	4.73e-08	rs142816576
Liver liking	3	49941436	0.074396	0.01013	2.11e-13	rs2280406
Liver liking	11	126587382	0.083773	0.013731	1.07e-09	rs3909727
Liver liking	16	53809123	0.078008	0.01034	4.62e-14	rs55872725
Liver liking	20	12450018	0.064025	0.011517	2.74e-08	rs6041372
Liver liking	19	49248730	0.103161	0.010223	6.36e-24	rs838145
Liver liking	19	45424351	-0.088142	0.01358	8.64e-11	rs814573
Liver liking	17	44365487	-0.070925	0.013008	4.99e-08	rs2732611
Mackerel liking	5	144259501	-0.053069	0.00972	4.79e-08	rs140388611
Mackerel liking	7	121947456	0.061072	0.011076	3.53e-08	rs11767283
Mackerel liking	3	118339332	-0.052515	0.009604	4.57e-08	rs4528931
Mackerel liking	6	28650523	-0.093673	0.012226	1.88e-14	rs4486067
Mackerel liking	2	77224930	0.078199	0.010651	2.15e-13	rs62171962
Mackerel liking	3	85551403	-0.07772	0.009548	4.05e-16	rs726610
Mackerel liking	2	59497127	-0.062691	0.009145	7.19e-12	rs2110529
Mackerel liking	16	53806453	0.075354	0.009291	5.17e-16	rs56094641
Mackerel liking	13	55952684	-0.094494	0.010495	2.26e-19	rs12872990
Mackerel liking	9	82590318	-0.057446	0.010342	2.81e-08	rs59660104
Mackerel liking	7	18373516	-0.063478	0.010621	2.31e-09	rs2859972
Mackerel liking	17	44013966	-0.065956	0.01166	1.56e-08	rs56072903
Mackerel liking	19	49218060	-0.068605	0.009144	6.38e-14	rs35866622
Mackerel liking	18	52881622	-0.071293	0.009708	2.12e-13	rs61043970
Mackerel liking	22	31665862	-0.068441	0.011381	1.84e-09	rs2413045
Mackerel liking	16	83683945	0.089313	0.010464	1.45e-17	rs11859365
Marzipan liking	8	113653100	0.056213	0.010087	2.52e-08	rs10091592
Marzipan liking	9	15894495	0.071393	0.009826	3.77e-13	rs7027202
Marzipan liking	8	144245514	-0.070782	0.010503	1.62e-11	rs7386735
Marzipan liking	19	49259854	-0.06552	0.010432	3.41e-10	rs1698114
Marzipan liking	6	116205351	-0.054506	0.009991	4.91e-08	rs195514
Marzipan liking	7	1664350	-0.061763	0.010325	2.24e-09	rs13239071
Marzipan liking	5	88148710	-0.056968	0.009774	5.64e-09	rs2362111
Marzipan liking	20	31037635	-0.056092	0.010193	3.77e-08	rs6141724
Marzipan liking	1	82253961	-0.072458	0.012141	2.42e-09	rs1566201
Marzipan liking	19	33927000	-0.060696	0.010434	6.03e-09	rs11084735
Marzipan liking	9	136142203	-0.096853	0.010409	1.41e-20	rs514659
Mayonnaise liking	5	87141484	-0.049973	0.009066	3.57e-08	rs710361
Mayonnaise liking	3	25090477	0.049179	0.007986	7.43e-10	rs35779991
Mayonnaise liking	2	104197423	0.048936	0.008057	1.28e-09	rs12329387
Mayonnaise liking	2	200900974	0.048853	0.008549	1.12e-08	rs6435043
Mayonnaise liking	7	69542857	0.046773	0.008461	3.26e-08	rs12698842
Mayonnaise liking	5	166810879	-0.051711	0.007921	6.71e-11	rs7724361
Mayonnaise liking	16	53810546	0.061155	0.008107	4.64e-14	rs7187250
Mayonnaise liking	17	15928885	-0.043967	0.007955	3.29e-08	rs2157992
Mayonnaise liking	19	45424351	-0.067011	0.010602	2.63e-10	rs814573
Mayonnaise liking	19	49259529	0.073695	0.008186	2.29e-19	rs838133
Mayonnaise liking	13	56154467	-0.04969	0.008971	3.07e-08	rs9569324
Mayonnaise liking	16	65873458	0.081235	0.014351	1.52e-08	rs1069571
Melon liking	2	59365970	-0.064357	0.011676	3.57e-08	rs80202633
Melon liking	7	39240484	0.039769	0.00687	7.14e-09	rs10275706
Milk chocolate liking	3	12893668	-0.063468	0.009635	4.52e-11	rs9869182
Milk chocolate liking	2	136616754	0.063592	0.009186	4.48e-12	rs182549
Milk chocolate liking	19	49232226	0.07092	0.007999	7.78e-19	rs2287922
Milk chocolate liking	1	91123663	-0.045278	0.008094	2.24e-08	rs10801821
Milk chocolate liking	15	75027880	-0.052011	0.009045	8.96e-09	rs2472297
Milky sweets liking	2	136616754	0.0846878	0.0146071	6.7228e-09	rs182549
Milky sweets liking	8	64627491	0.0905686	0.0137595	4.63412e-11	rs9694306
Milky sweets liking	12	63503650	0.083001	0.01339	5.69236e-10	rs4547160
Milky sweets liking	10	21123825	0.079113	0.0134843	4.4361e-09	rs10128495
Milky sweets liking	10	107355367	-0.0762537	0.0128513	2.96503e-09	rs2418768
Milky sweets liking	4	170968463	0.0852816	0.014592	5.08417e-09	rs13147890
Milky sweets liking	2	45170153	-0.115574	0.0137842	5.09366e-17	rs4953152
Milky sweets liking	5	102138873	0.0778993	0.013132	2.99241e-09	rs201527548
Milky sweets liking	3	17758260	-0.073947	0.0127832	7.26371e-09	rs4908963
Milky sweets liking	15	75027880	-0.08673	0.0144429	1.91319e-09	rs2472297
Milky sweets liking	16	28853996	0.0972712	0.0130052	7.46464e-14	rs3088215
Milky sweets liking	19	49259529	-0.119729	0.0127877	7.76564e-21	rs838133
Mushroom liking	2	162184396	0.057395	0.009795	4.67e-09	rs11885856
Mushroom liking	7	77783782	-0.04024	0.007097	1.44e-08	rs3807688
Mushroom liking	3	25106437	0.036395	0.006393	1.28e-08	rs6804842
Mushroom liking	2	44185129	-0.036926	0.006353	6.19e-09	rs4347883
Mushroom liking	16	83683945	0.039778	0.007242	3.98e-08	rs11859365
Mushroom liking	19	49259529	0.049697	0.006518	2.49e-14	rs838133
Mushroom liking	22	24999104	-0.067438	0.006867	9.57e-23	rs2073398
Onion liking	3	84983918	0.044935	0.006458	3.5e-12	rs6771804
Onion liking	1	248527810	0.094484	0.006546	4e-47	rs7511986
Onion liking	3	25107866	0.035918	0.006106	4.07e-09	rs6808550
Onion liking	19	49259529	0.040429	0.006225	8.4e-11	rs838133
Onion liking	18	1851688	0.047483	0.008326	1.21e-08	rs9959497
Onion liking	1	66453163	0.033671	0.006065	2.85e-08	rs2186120
Orange juice liking	18	53445930	0.04189	0.007292	9.27e-09	rs6566233
Orange juice liking	18	57829135	-0.049111	0.008607	1.19e-08	rs6567160
Orange juice liking	16	53840525	-0.068663	0.007411	2.02e-20	rs12149574
Oranges liking	5	93481407	0.050093	0.009006	2.69e-08	rs12374488
Oranges liking	19	46182304	0.047258	0.007661	6.95e-10	rs10423928
Oranges liking	6	51177811	0.053202	0.006263	2.04e-17	rs1327259
Oranges liking	2	59912591	0.048285	0.008101	2.53e-09	rs34302035
Oranges liking	14	47506833	-0.046834	0.008464	3.17e-08	rs7141417
Oranges liking	14	20579465	-0.036167	0.006187	5.08e-09	rs55894341
Oranges liking	3	85619783	-0.055346	0.006308	1.78e-18	rs12639564
Pasta liking	2	161988483	0.045395	0.008124	2.33e-08	rs1267070
Pears liking	11	46071253	0.039217	0.006966	1.83e-08	rs4073513
Pears liking	2	45152522	-0.039671	0.006931	1.06e-08	rs4953148
Pears liking	14	36559475	0.161605	0.029638	4.99e-08	rs566650320
Pears liking	11	83187113	-0.035309	0.006445	4.32e-08	rs2374424
Pears liking	6	51276882	0.038835	0.006387	1.23e-09	rs2504701
Pears liking	9	15623475	0.038201	0.006543	5.3e-09	rs6474933
Pizza liking	10	21179681	-0.044893	0.007416	1.44e-09	rs3791203
Pizza liking	8	10437868	-0.058399	0.00952	8.62e-10	rs13250449
Pizza liking	19	49206603	-0.053822	0.007154	5.42e-14	rs281377
Plain yoghurt liking	14	20579465	-0.051002	0.008267	6.91e-10	rs55894341
Plain yoghurt liking	10	21772167	-0.057464	0.009135	3.2e-10	rs11012722
Plain yoghurt liking	6	51354717	0.081269	0.013799	3.91e-09	rs9474019
Plain yoghurt liking	6	91695668	-0.051776	0.009382	3.43e-08	rs1144168
Plain yoghurt liking	1	72544704	0.05511	0.009407	4.71e-09	rs7542974
Plain yoghurt liking	16	53798319	0.06349	0.008329	2.53e-14	rs28429148
Plain yoghurt liking	1	213387460	0.056975	0.008473	1.8e-11	rs61443537
Plum liking	14	22043949	-0.071848	0.009973	5.91e-13	rs35260863
Plum liking	7	143723137	0.069605	0.006184	2.37e-29	rs10249294
Plum liking	15	47696589	0.034852	0.006367	4.43e-08	rs281313
Plum liking	6	51228395	0.051733	0.007064	2.46e-13	rs2504714
Plum liking	11	8679016	0.043936	0.006305	3.26e-12	rs2316901
Pollock liking	5	68364084	0.04976	0.00901	3.36e-08	rs4976198
Pollock liking	13	55941509	-0.058795	0.01011	6.09e-09	rs3105049
Pollock liking	9	83493845	0.059048	0.010329	1.11e-08	rs10867637
Pollock liking	16	53809123	0.060313	0.009126	3.91e-11	rs55872725
Pork chop liking	1	33873034	-0.055058	0.00907	1.31e-09	rs6425817
Pork chop liking	6	26338697	-0.052736	0.008887	2.97e-09	rs2893843
Pork chop liking	17	5270414	0.049669	0.008543	6.14e-09	rs9747449
Pork chop liking	1	72729142	0.053982	0.009583	1.8e-08	rs1620977
Pork chop liking	3	85521990	-0.056598	0.008796	1.27e-10	rs62250717
Pork chop liking	3	17796192	-0.055845	0.008574	7.41e-11	rs4908972
Pork chop liking	19	45411941	-0.097043	0.011993	6.02e-16	rs429358
Pork chop liking	18	21078579	-0.04971	0.009019	3.57e-08	rs8083301
Pork chop liking	20	37458009	-0.050471	0.008522	3.21e-09	rs1006945
Porridge liking	5	164755174	0.044367	0.008089	4.17e-08	rs7356565
Porridge liking	18	40810376	-0.04835	0.008445	1.05e-08	rs9954833
Porridge liking	14	20586042	-0.052104	0.008175	1.88e-10	rs8005245
Porridge liking	1	72940273	0.050313	0.0083	1.38e-09	rs10789340
Porridge liking	5	87133304	0.058202	0.009931	4.64e-09	rs1593062
Porridge liking	20	15768237	-0.051528	0.008302	5.46e-10	rs10460644
Porridge liking	3	162493820	0.062355	0.008264	4.59e-14	rs206307
Porridge liking	11	51566044	-0.07376	0.013201	2.33e-08	rs4881868
Porridge liking	16	53809123	0.101505	0.008191	3.25e-35	rs55872725
Porridge liking	13	56154467	-0.057608	0.009103	2.5e-10	rs9569324
Porridge liking	11	90147366	-0.047228	0.008252	1.06e-08	rs501593
Potatoes liking	19	45415935	-0.043628	0.007983	4.65e-08	rs7256200
Potatoes liking	18	57846077	-0.037493	0.006292	2.56e-09	rs663640
Prawns liking	6	32561140	-0.169589	0.015457	5.64e-28	rs35074855
Prawns liking	6	32545392	-0.176003	0.017356	3.84e-24	rs35511257
Prawns liking	13	55941509	-0.073605	0.010599	3.85e-12	rs3105049
Prawns liking	17	43672118	-0.077589	0.013379	6.7e-09	rs1724417
Prawns liking	5	164467717	0.059498	0.009421	2.72e-10	rs7713430
Prawns liking	3	50192826	0.054064	0.009518	1.37e-08	rs2526389
Prawns liking	16	83683945	0.076096	0.010793	1.82e-12	rs11859365
Prawns liking	3	85612550	-0.067769	0.009839	5.74e-12	rs4856591
Prawns liking	19	45411941	-0.085812	0.013255	9.65e-11	rs429358
Prawns liking	5	143822828	-0.067537	0.011264	2.04e-09	rs1363220
Prawns liking	6	32560739	-0.165328	0.017249	9.69e-22	rs6910879
Prawns liking	6	32490292	-0.150946	0.017053	8.92e-19	rs185320691
Prawns liking	10	64552934	0.06276	0.009588	5.99e-11	rs1848797
Prawns liking	13	58701434	0.056835	0.009574	2.94e-09	rs920990
Prawns liking	18	40947391	-0.056989	0.009906	8.81e-09	rs624565
Prawns liking	11	126587812	0.076328	0.012653	1.64e-09	rs3909725
Prawns liking	2	59530236	-0.062809	0.009436	2.84e-11	rs62148582
Prawns liking	9	15760822	0.06105	0.009416	9.04e-11	rs7869624
Prawns liking	16	53825905	0.063448	0.009622	4.32e-11	rs56137030
Prawns liking	2	77301099	0.065155	0.010696	1.15e-09	rs715280
Prawns liking	21	22887260	-0.076414	0.013742	2.71e-08	rs233803
Prawns liking	22	44480513	-0.082821	0.014334	7.61e-09	rs910011
Raw carrot liking	15	47821138	0.043535	0.007043	6.4e-10	rs11070592
Raw carrot liking	10	64552010	-0.043115	0.007021	8.27e-10	rs224111
Raw carrot liking	9	4145781	-0.039175	0.007001	2.22e-08	rs2380937
Raw carrot liking	16	53814363	-0.044063	0.006999	3.09e-10	rs9972653
Raw carrot liking	9	128512348	-0.040611	0.007058	8.76e-09	rs12005972
Raw carrot liking	6	12159699	-0.043928	0.007397	2.9e-09	rs3777755
Raw carrot liking	12	109947194	-0.065669	0.011775	2.46e-08	rs34662493
Raw carrot liking	7	3753952	0.054132	0.009513	1.3e-08	rs6969732
Raw carrot liking	8	21580182	-0.038507	0.006867	2.07e-08	rs4992979
Raw carrot liking	13	93432646	-0.055077	0.00906	1.24e-09	rs2765717
Raw carrot liking	5	87822672	-0.038397	0.006901	2.66e-08	rs2194027
Raw carrot liking	8	10124081	0.05386	0.009411	1.06e-08	rs2952186
Raw carrot liking	7	127514193	-0.041351	0.007512	3.73e-08	rs7810024
Raw carrot liking	18	50776391	-0.039625	0.007018	1.67e-08	rs17410557
Red meat liking	1	72837239	-0.056098	0.008151	5.95e-12	rs7531118
Red meat liking	11	112559814	0.045647	0.008192	2.53e-08	rs10789907
Red meat liking	19	45411941	-0.094437	0.011401	1.25e-16	rs429358
Red meat liking	9	15687161	0.050556	0.008069	3.76e-10	rs10810427
Red meat liking	10	86598574	0.046307	0.008422	3.87e-08	rs2991927
Red meat liking	3	85521990	-0.046066	0.008362	3.63e-08	rs62250717
Red meat liking	6	26207174	-0.052439	0.00921	1.27e-08	rs9393688
Red wine liking	3	85648957	0.065792	0.011725	2.02e-08	rs3887138
Red wine liking	7	141672604	-0.080172	0.009818	3.27e-16	rs10246939
Red wine liking	5	88165095	0.074339	0.010007	1.14e-13	rs1671542
Red wine liking	4	68023931	0.064872	0.01162	2.39e-08	rs933828
Red wine liking	4	100239319	0.350609	0.030694	3.5e-30	rs1229984
Red wine liking	19	9558969	0.060554	0.010122	2.22e-09	rs10426176
Red wine liking	3	71603774	0.059462	0.009875	1.76e-09	rs62244888
Roast chicken liking	19	45411941	-0.059079	0.009869	2.17e-09	rs429358
Roast chicken liking	18	21078579	-0.054585	0.00742	1.93e-13	rs8083301
Roast chicken liking	2	206956260	-0.040113	0.007226	2.86e-08	rs186775337
Salad dressing liking	13	56094158	0.052957	0.009625	3.78e-08	rs142175605
Salad dressing liking	12	16578597	-0.066935	0.011921	1.98e-08	rs34725238
Salad dressing liking	1	16368536	-0.089841	0.015267	4.02e-09	rs79859923
Salad dressing liking	5	153352918	-0.047545	0.00798	2.58e-09	rs4368773
Salad dressing liking	6	28596420	0.056485	0.00846	2.47e-11	rs7741058
Salad dressing liking	17	43672118	-0.066453	0.010983	1.46e-09	rs1724417
Salad leaves liking	12	109947194	-0.060076	0.009962	1.66e-09	rs34662493
Salad leaves liking	8	65467796	-0.051531	0.00915	1.81e-08	rs62519822
Salad leaves liking	7	71795592	0.032654	0.005822	2.06e-08	rs2944822
Salad leaves liking	7	127390505	0.040088	0.006685	2.03e-09	rs6978335
Salami liking	16	53802494	0.052215	0.009205	1.43e-08	rs11642015
Salami liking	3	71587392	0.051303	0.009228	2.73e-08	rs62244886
Salami liking	5	88019474	-0.066348	0.009176	4.89e-13	rs42850
Salami liking	16	83661215	0.053091	0.009611	3.34e-08	rs9929436
Salami liking	11	126612329	-0.063182	0.011029	1.02e-08	rs35924948
Salami liking	8	143316970	0.054601	0.009096	1.96e-09	rs13262595
Salami liking	2	45154689	0.061459	0.009468	8.58e-11	rs504675
Salami liking	17	44335274	-0.092386	0.011238	2.07e-16	rs2696429
Salami liking	4	152883547	-0.069896	0.011155	3.75e-10	rs1385782
Salami liking	13	56156304	-0.068468	0.010227	2.19e-11	rs77132475
Salami liking	14	20594389	0.056398	0.009192	8.57e-10	rs1888371
Salami liking	22	27259889	0.056943	0.009343	1.12e-09	rs136561
Salmon liking	8	10848725	-0.045249	0.007956	1.32e-08	rs4841470
Salmon liking	2	59553448	-0.05298	0.008693	1.12e-09	rs62148585
Salmon liking	14	29723614	0.047041	0.007859	2.18e-09	rs11625899
Salmon liking	5	164621218	0.050026	0.007789	1.37e-10	rs967168
Salmon liking	5	144130459	0.045021	0.007543	2.41e-09	rs10043587
Salmon liking	11	80584598	0.04956	0.009032	4.11e-08	rs1533224
Salmon liking	13	93683634	-0.046153	0.008346	3.22e-08	rs160266
Salmon liking	13	55937194	-0.066124	0.008493	7.05e-15	rs3105047
Salmon liking	2	44858586	-0.051927	0.009155	1.43e-08	rs3106840
Salmon liking	9	15538695	-0.041938	0.007544	2.74e-08	rs10738399
Salmon liking	16	83683945	0.049452	0.008643	1.07e-08	rs11859365
Salmon liking	17	43672118	-0.064593	0.010709	1.65e-09	rs1724417
Salty food liking	4	67894523	0.048748	0.008321	4.72e-09	rs2117686
Salty food liking	7	114010165	0.047331	0.008343	1.42e-08	rs2694944
Salty food liking	1	163859836	-0.135503	0.024197	2.17e-08	rs12563932
Salty food liking	2	145632077	-0.050382	0.008946	1.81e-08	rs7591518
Salty food liking	8	22755722	0.068332	0.012158	1.93e-08	rs7823611
Salty food liking	3	49311131	-0.049522	0.008195	1.53e-09	rs7614738
Salty food liking	3	60812147	0.061675	0.010104	1.05e-09	rs2594136
Salty food liking	5	51384994	-0.057906	0.010581	4.46e-08	rs562524786
Salty food liking	2	138394493	0.059645	0.009475	3.11e-10	rs13388416
Salty food liking	3	18703839	0.057297	0.008414	9.88e-12	rs11128898
Salty food liking	7	141672604	-0.065562	0.008214	1.47e-15	rs10246939
Salty food liking	2	57942987	0.05084	0.008495	2.2e-09	rs10496076
Salty food liking	3	85009817	0.058565	0.008469	4.75e-12	rs9870384
Salty food liking	4	152929310	-0.052711	0.009041	5.58e-09	rs7678319
Salty food liking	22	43147206	0.205581	0.021714	2.98e-21	rs543760429
Salty pretzels liking	9	3245605	0.105554	0.016327	1.03e-10	rs589085
Salty pretzels liking	19	49210869	0.052717	0.008735	1.61e-09	rs2638281
Salty pretzels liking	8	143316970	0.047949	0.008606	2.55e-08	rs13262595
Salty pretzels liking	22	43147206	0.152085	0.022692	2.08e-11	rs543760429
Salty pretzels liking	22	27259888	0.054268	0.008848	8.67e-10	rs136560
Sardines liking	16	83683945	0.097926	0.010609	2.81e-20	rs11859365
Sardines liking	2	77224951	0.082357	0.010798	2.45e-14	rs55985303
Sardines liking	16	53809123	0.061303	0.00942	7.72e-11	rs55872725
Sardines liking	13	55941509	-0.093749	0.010416	2.34e-19	rs3105049
Sardines liking	6	26022648	-0.077332	0.013707	1.71e-08	rs34391493
Sardines liking	9	106459826	-0.054362	0.009949	4.68e-08	rs5006496
Sardines liking	2	59497127	-0.06223	0.009271	1.94e-11	rs2110529
Sardines liking	3	85650284	-0.078338	0.009795	1.32e-15	rs113979048
Sardines liking	5	164604669	0.052767	0.009618	4.13e-08	rs2546503
Sardines liking	3	118325483	-0.059277	0.009814	1.56e-09	rs6789291
Sardines liking	11	61511133	-0.0686	0.012492	4.01e-08	rs3741251
Sardines liking	14	29755868	-0.069033	0.009636	7.94e-13	rs1307813
Sardines liking	17	43758898	-0.060663	0.010795	1.94e-08	rs57222984
Sardines liking	18	52881622	-0.053877	0.009842	4.42e-08	rs61043970
Sardines liking	20	12458840	0.060539	0.010408	6.05e-09	rs4814124
Sardines liking	19	49241015	-0.061218	0.009274	4.12e-11	rs427248
Sardines liking	22	31665862	-0.070062	0.011543	1.32e-09	rs2413045
Sardines liking	22	36226516	-0.119415	0.021344	2.23e-08	rs5750184
Sausages liking	1	180590713	-0.172359	0.030569	1.74e-08	rs146223897
Sausages liking	6	27261661	0.060707	0.01031	3.94e-09	rs72839449
Sausages liking	19	45411941	-0.100228	0.011482	2.65e-18	rs429358
Savoury biscuit liking	11	65662985	-0.045877	0.008209	2.31e-08	rs58568715
Savoury biscuit liking	19	45422846	-0.043826	0.007815	2.06e-08	rs56131196
Shellfish liking	3	118361683	-0.071785	0.011225	1.64e-10	rs62273284
Shellfish liking	4	139426721	-0.079208	0.013933	1.34e-08	rs142605378
Shellfish liking	3	12120453	0.088254	0.01518	6.14e-09	rs1087692
Shellfish liking	6	32454764	-0.115881	0.019275	1.86e-09	rs181133225
Shellfish liking	6	32537353	0.095905	0.013331	6.37e-13	rs111865864
Shellfish liking	6	32594384	-0.176089	0.026782	4.92e-11	rs114741460
Shellfish liking	2	162107295	0.066886	0.011615	8.54e-09	rs3731769
Shellfish liking	13	55952684	-0.123437	0.012196	4.72e-24	rs12872990
Shellfish liking	13	58715219	0.06448	0.010873	3.05e-09	rs1073242
Shellfish liking	1	38825035	0.366825	0.06416	1.1e-08	rs140756568
Shellfish liking	4	32785223	-0.072451	0.012352	4.51e-09	rs6845984
Shellfish liking	6	32486900	-0.112295	0.019055	3.82e-09	rs182976814
Shellfish liking	2	77301099	0.081073	0.012053	1.78e-11	rs715280
Shellfish liking	7	78919199	-0.070375	0.011474	8.65e-10	rs12111981
Shellfish liking	3	50192826	0.05924	0.010724	3.33e-08	rs2526389
Shellfish liking	3	85604041	-0.099136	0.010981	1.83e-19	rs76084961
Shellfish liking	7	68030709	0.062928	0.010695	4.04e-09	rs6957780
Shellfish liking	11	126587382	0.081331	0.014336	1.42e-08	rs3909727
Shellfish liking	10	64564892	0.075235	0.010829	3.77e-12	rs2236295
Shellfish liking	5	164574688	0.070602	0.010913	9.92e-11	rs4552632
Shellfish liking	9	3971439	-0.066503	0.011205	2.96e-09	rs5020205
Shellfish liking	14	29775132	-0.064244	0.010775	2.5e-09	rs7148387
Shellfish liking	5	102447305	0.063123	0.011551	4.66e-08	rs461609
Shellfish liking	9	15599350	-0.083725	0.010587	2.67e-15	rs2457263
Shellfish liking	15	67707001	-0.08139	0.012408	5.45e-11	rs12439895
Shellfish liking	2	59497127	-0.078774	0.010625	1.27e-13	rs2110529
Shellfish liking	6	32589363	-0.165863	0.01667	2.67e-23	rs73728611
Shellfish liking	8	10207274	-0.070763	0.012794	3.21e-08	rs7838901
Shellfish liking	8	114083585	0.068202	0.010759	2.35e-10	rs10955643
Shellfish liking	12	60829905	0.068743	0.012555	4.39e-08	rs4451769
Shellfish liking	20	12482680	0.072531	0.011924	1.21e-09	rs6041404
Shellfish liking	16	73829270	-0.06123	0.010553	6.6e-09	rs427576
Shellfish liking	16	83677410	0.114514	0.012152	4.54e-21	rs1123321
Shellfish liking	19	49259529	0.064795	0.01095	3.3e-09	rs838133
Shellfish liking	16	53806453	0.079094	0.010796	2.41e-13	rs56094641
Shellfish liking	17	43668850	-0.099139	0.015105	5.31e-11	rs564850730
Shellfish liking	18	40947391	-0.078349	0.011162	2.27e-12	rs624565
Smoked fish liking	13	55941509	-0.082082	0.009586	1.16e-17	rs3105049
Smoked fish liking	18	40944720	-0.055295	0.009847	1.97e-08	rs633911
Smoked fish liking	2	77224951	0.075203	0.009943	4e-14	rs55985303
Smoked fish liking	1	204616180	-0.047497	0.008546	2.75e-08	rs1411108
Smoked fish liking	17	44753643	0.065777	0.010002	4.87e-11	rs374952396
Smoked fish liking	5	87847273	-0.047239	0.008664	4.99e-08	rs12653396
Smoked fish liking	16	83677410	0.069465	0.009765	1.16e-12	rs1123321
Smoked fish liking	16	53822387	0.061936	0.008706	1.16e-12	rs62033405
Smoked fish liking	3	85612550	-0.060146	0.008902	1.44e-11	rs4856591
Smoked fish liking	19	49259529	0.063324	0.008791	5.98e-13	rs838133
Soft cheese liking	7	117627585	-0.043846	0.007805	1.95e-08	rs61702433
Soft cheese liking	19	45424514	-0.056226	0.009811	1e-08	rs157592
Soft cheese liking	16	53810546	0.055239	0.007499	1.8e-13	rs7187250
Soy sauce liking	6	126733094	-0.043653	0.007121	8.82e-10	rs59698523
Soya milk liking	6	31807540	-0.108686	0.015011	4.53e-13	rs3130679
Soya milk liking	6	31648131	-0.083742	0.013836	1.45e-09	rs535776589
Soya milk liking	1	72812324	0.059998	0.010384	7.61e-09	rs2815753
Soya milk liking	18	21162288	0.059873	0.01082	3.16e-08	rs1429934
Spicy food liking	5	87968864	0.054826	0.009591	1.11e-08	rs6882046
Spicy food liking	2	45154908	0.072975	0.008444	5.66e-18	rs528301
Spicy food liking	7	69144192	0.068199	0.008775	7.89e-15	rs2533458
Spicy food liking	3	85644047	-0.073125	0.008733	5.74e-17	rs2029130
Spicy food liking	6	27808899	-0.066922	0.010507	1.93e-10	rs201001
Spicy food liking	8	64618026	0.056606	0.009195	7.5e-10	rs790561
Spicy food liking	2	145738714	-0.05058	0.008608	4.24e-09	rs4662411
Spicy food liking	7	103621551	0.052823	0.008909	3.07e-09	rs4621738
Spicy food liking	4	152929310	-0.051436	0.009304	3.26e-08	rs7678319
Spicy food liking	8	8171487	0.057435	0.009331	7.56e-10	rs17149723
Spicy food liking	10	64561506	0.048314	0.008444	1.07e-08	rs12220700
Spicy food liking	11	30757430	0.046482	0.008474	4.16e-08	rs609142
Spicy food liking	22	41408754	-0.057106	0.00949	1.8e-09	rs13056300
Spicy food liking	18	50797415	0.052262	0.008582	1.16e-09	rs11664776
Spicy food liking	16	28818037	-0.053667	0.008944	1.99e-09	rs437564
Spicy food liking	17	3487202	0.07646	0.00878	3.19e-18	rs224537
Spinach liking	17	44356694	-0.05355	0.009539	1.99e-08	rs111912558
Spinach liking	11	66115782	0.042809	0.00772	2.96e-08	rs35166611
Spinach liking	13	56016414	0.065079	0.00845	1.38e-14	rs9537116
Spinach liking	9	128543100	-0.042141	0.007509	2.01e-08	rs112725644
Spinach liking	21	23426252	-0.19215	0.035177	4.73e-08	rs140948775
Spinach liking	8	10268516	-0.041599	0.00746	2.47e-08	rs12156350
Spinach liking	5	102363402	-0.043593	0.007969	4.51e-08	rs26434
Spinach liking	3	18700408	-0.048667	0.008135	2.23e-09	rs55858177
Spinach liking	5	164600151	0.047637	0.007446	1.6e-10	rs189843
Spirits liking	5	88165095	0.054313	0.009844	3.46e-08	rs1671542
Spirits liking	7	141668403	-0.056338	0.009853	1.1e-08	rs4726481
Spirits liking	13	68080817	-0.05249	0.009612	4.76e-08	rs1937522
Strawberries liking	7	143722177	0.034638	0.005179	2.3e-11	rs6953442
Strawberries liking	16	62758381	-0.038275	0.006223	7.79e-10	rs34143494
Strawberries liking	3	147613061	0.030065	0.005309	1.5e-08	rs12636845
Strawberries liking	6	51184712	0.028873	0.005291	4.86e-08	rs2478881
Strawberries liking	11	56280634	-0.032532	0.005401	1.74e-09	rs680490
Tea difference liking	16	53800754	-0.118433	0.015844	7.86e-14	rs9940128
Tea difference liking	12	11120949	-0.116565	0.018564	3.44e-10	rs7138343
Tea max liking	1	208959084	-0.106036	0.0173	8.9e-10	rs17013358
Tea with sugar liking	12	121103023	-0.056241	0.009334	1.71e-09	rs111524607
Tea with sugar liking	16	53814363	-0.078551	0.008621	8.43e-20	rs9972653
Tea with sugar liking	12	11045512	0.059935	0.009693	6.33e-10	rs10772380
Tea with sugar liking	6	27294573	0.190457	0.032462	4.46e-09	rs145623467
Tea with sugar liking	16	65121878	0.04723	0.008578	3.69e-08	rs10500508
Tea with sugar liking	11	95589935	-0.048279	0.008663	2.52e-08	rs617999
Tea without sugar liking	5	87847273	-0.058542	0.010221	1.03e-08	rs12653396
Tinned tuna liking	16	53806453	0.056694	0.00839	1.44e-11	rs56094641
Tinned tuna liking	19	49259529	0.047929	0.008506	1.78e-08	rs838133
Tinned tuna liking	4	44802166	-0.067281	0.01208	2.57e-08	rs60018658
Tomatoes liking	8	10129757	0.040471	0.007051	9.55e-09	rs4240637
Tomatoes liking	5	22638763	-0.032613	0.005937	3.96e-08	rs268991
Tomatoes liking	18	69874595	0.040169	0.006371	2.91e-10	rs12607299
Tomatoes liking	13	55942947	-0.040608	0.006675	1.2e-09	rs3124424
Turnip liking	17	44753643	0.051601	0.00928	2.72e-08	rs374952396
Turnip liking	2	208541386	0.059359	0.010462	1.42e-08	rs2551932
Turnip liking	13	56000038	-0.063359	0.008727	3.93e-13	rs3013340
Turnip liking	4	38798648	-0.057324	0.009283	6.66e-10	rs5743618
Vegetables liking	4	103188709	0.042113	0.0077	4.54e-08	rs13107325
Vegetables liking	2	45155276	-0.028715	0.004333	3.48e-11	rs13383034
Vegetables liking	3	25110415	0.029471	0.004064	4.18e-13	rs7619139
Vinegar liking	8	64882069	0.045094	0.00785	9.26e-09	rs10109510
Vinegar liking	2	45154689	0.057532	0.007798	1.64e-13	rs504675
Vinegar liking	9	11543858	-0.055499	0.007811	1.25e-12	rs60509464
Vinegar liking	11	7961130	-0.042853	0.007683	2.46e-08	rs4758259
Vinegar liking	3	158065671	0.04074	0.007454	4.64e-08	rs6797629
Vinegar liking	4	103146888	0.084401	0.014031	1.82e-09	rs35225200
Vinegar liking	6	30763714	-0.060168	0.009616	3.95e-10	rs3131062
Vinegar liking	7	69810892	-0.048292	0.008684	2.71e-08	rs35303761
Vinegar liking	3	183818416	-0.065328	0.007549	5.12e-18	rs7627615
Vinegar liking	8	22742341	0.070721	0.010851	7.21e-11	rs1553776
Vinegar liking	16	53845487	-0.044118	0.0076	6.47e-09	rs11642841
Vinegar liking	18	44640330	0.046812	0.007758	1.62e-09	rs2571014
Vinegar liking	20	21591481	-0.064357	0.008879	4.3e-13	rs1024207
Whiskey liking	13	68080817	-0.054434	0.009872	3.52e-08	rs1937522
Whiskey liking	4	106254606	-0.057881	0.01001	7.4e-09	rs2726478
Whiskey liking	1	174898715	-0.060564	0.011103	4.93e-08	rs10912854
Whiskey liking	9	4144397	-0.056258	0.01011	2.65e-08	rs10974347
Whiskey liking	7	141673345	-0.061148	0.010061	1.25e-09	rs713598
Whiskey liking	5	88169567	0.068826	0.009858	2.96e-12	rs304138
White bread liking	16	28649651	0.047388	0.008456	2.12e-08	rs35626515
White bread liking	1	73635313	-0.047808	0.008319	9.15e-09	rs12137388
White bread liking	8	10431422	-0.04924	0.008613	1.11e-08	rs11250033
White bread liking	19	45424351	-0.087523	0.011099	3.2e-15	rs814573
White wine liking	2	27742603	0.051328	0.009144	1.99e-08	rs780093
White wine liking	4	39414993	0.051398	0.009178	2.17e-08	rs11940694
White wine liking	6	98344031	0.0525	0.009178	1.08e-08	rs9372625
White wine liking	4	100239319	0.340476	0.027994	5.51e-34	rs1229984
White wine liking	5	88165095	0.057386	0.009128	3.28e-10	rs1671542
White wine liking	17	44098967	-0.066147	0.010617	4.7e-10	rs17652520
Whole grain cereal liking	6	98331134	0.040677	0.007253	2.06e-08	rs9490002
Whole milk liking	8	11329245	0.087252	0.014303	1.08e-09	rs2618485
Whole milk liking	17	44753350	0.062222	0.011049	1.81e-08	rs117300236
Whole milk liking	15	37747182	-0.052827	0.009243	1.12e-08	rs1457258
Whole milk liking	20	45861660	-0.056163	0.009849	1.21e-08	rs7261036
Whole milk liking	20	1897390	-0.057676	0.009426	9.52e-10	rs4813329
Whole milk liking	17	74540917	0.066413	0.011761	1.66e-08	rs895157

## Sheet: Table S5
Table S5. MR results of causal effect between dietary preferences and pan-cancer.
Exposure	Method	nSNP	beta	P_value
Salami liking	Inverse variance weighted	10	0.0191029	7.8e-07
Salami liking	MR Egger	10	0.0513989	0.0549
Salami liking	Weighted median	10	0.0161332	0.00324
Salami liking	Weighted mode	10	0.0130611	0.211
Salami liking	Simple mode	10	0.0141138	0.179
Capers liking	Inverse variance weighted	14	0.00816963	0.0283
Capers liking	MR Egger	14	0.0179306	0.264
Capers liking	Weighted median	14	0.00907961	0.0477
Capers liking	Weighted mode	14	0.00849395	0.289
Capers liking	Simple mode	14	0.00777037	0.384
Marzipan liking	Inverse variance weighted	8	-0.0118056	0.0242
Marzipan liking	MR Egger	8	-0.0188029	0.532
Marzipan liking	Weighted median	8	-0.015863	0.00538
Marzipan liking	Weighted mode	8	-0.0173139	0.0478
Marzipan liking	Simple mode	8	-0.0182181	0.0716
F-strong alcohol liking (derived food-liking factor)	Inverse variance weighted	4	0.01002	0.0191
F-strong alcohol liking (derived food-liking factor)	MR Egger	4	-0.0221084	0.665
F-strong alcohol liking (derived food-liking factor)	Weighted median	4	0.0099689	0.0456
F-strong alcohol liking (derived food-liking factor)	Weighted mode	4	0.0100106	0.223
F-strong alcohol liking (derived food-liking factor)	Simple mode	4	0.0103321	0.224
F-bitter food liking (derived food-liking factor)	Inverse variance weighted	5	0.0192593	0.0414
F-bitter food liking (derived food-liking factor)	MR Egger	5	0.193874	0.0758
F-bitter food liking (derived food-liking factor)	Weighted median	5	0.0157052	0.0982
F-bitter food liking (derived food-liking factor)	Weighted mode	5	0.0105735	0.442
F-bitter food liking (derived food-liking factor)	Simple mode	5	0.0105735	0.477
F-fatty/dairy food liking (derived food-liking factor)	Inverse variance weighted	4	-0.0105406	0.0217
F-fatty/dairy food liking (derived food-liking factor)	MR Egger	4	0.0127952	0.784
F-fatty/dairy food liking (derived food-liking factor)	Weighted median	4	-0.00892093	0.0869
F-fatty/dairy food liking (derived food-liking factor)	Weighted mode	4	-0.00756808	0.372
F-fatty/dairy food liking (derived food-liking factor)	Simple mode	4	-0.0079665	0.386
Coffee with sugar liking	Inverse variance weighted	3	0.0172916	0.0101
Coffee with sugar liking	MR Egger	3	0.0926661	0.367
Coffee with sugar liking	Weighted median	3	0.0135092	0.103
Coffee with sugar liking	Weighted mode	3	0.00972891	0.451
Coffee with sugar liking	Simple mode	3	0.00979593	0.452
F-whole food liking (derived food-liking factor)	Inverse variance weighted	2	-0.0118397	0.0375
Extra virgin olive oil liking	Inverse variance weighted	3	-0.0247161	0.0296
Extra virgin olive oil liking	MR Egger	3	-0.0598371	0.858
Extra virgin olive oil liking	Weighted median	3	-0.02726	0.0529
Extra virgin olive oil liking	Weighted mode	3	-0.0348996	0.199
Extra virgin olive oil liking	Simple mode	3	-0.0353193	0.206
Savoury biscuit liking	Inverse variance weighted	2	-0.0319659	0.0295
Black olive liking	Inverse variance weighted	19	0.00693317	0.0288
Black olive liking	MR Egger	19	0.0309201	0.029
Black olive liking	Weighted median	19	0.01005	0.0129
Black olive liking	Weighted mode	19	0.0141601	0.107
Black olive liking	Simple mode	19	0.0128344	0.172
Croissant liking	Inverse variance weighted	2	-0.0298219	0.0365
F-salad vegetables liking (derived food-liking factor)	Inverse variance weighted	9	0.010917	0.00178
F-salad vegetables liking (derived food-liking factor)	MR Egger	9	0.0332126	0.112
F-salad vegetables liking (derived food-liking factor)	Weighted median	9	0.0102725	0.0356
F-salad vegetables liking (derived food-liking factor)	Weighted mode	9	0.00983602	0.267
F-salad vegetables liking (derived food-liking factor)	Simple mode	9	0.00950381	0.257
Crisps liking	Inverse variance weighted	7	-0.0172678	0.00374
Crisps liking	MR Egger	7	-0.0259284	0.387
Crisps liking	Weighted median	7	-0.0156904	0.0311
Crisps liking	Weighted mode	7	-0.0164754	0.137
Crisps liking	Simple mode	7	-0.00802046	0.496
Brussel sprout liking	Inverse variance weighted	4	0.0255345	4.51e-06
Brussel sprout liking	MR Egger	4	0.0723049	0.131
Brussel sprout liking	Weighted median	4	0.028862	2.08e-05
Brussel sprout liking	Weighted mode	4	0.0293273	0.0328
Brussel sprout liking	Simple mode	4	0.0286102	0.0478
F-deep fried food liking (derived food-liking factor)	Inverse variance weighted	6	-0.00814224	0.0103
F-deep fried food liking (derived food-liking factor)	MR Egger	6	0.00243874	0.818
F-deep fried food liking (derived food-liking factor)	Weighted median	6	-0.00535793	0.19
F-deep fried food liking (derived food-liking factor)	Weighted mode	6	-0.00444972	0.383
F-deep fried food liking (derived food-liking factor)	Simple mode	6	-0.00444972	0.502
Herring liking	Inverse variance weighted	17	-0.00676826	0.0369
Herring liking	MR Egger	17	-0.00538677	0.72
Herring liking	Weighted median	17	-0.00853325	0.0373
Herring liking	Weighted mode	17	-0.0160972	0.0647
Herring liking	Simple mode	17	-0.0160972	0.0706
Fizzy drinks liking	Inverse variance weighted	2	0.035913	0.0119
Spinach liking	Inverse variance weighted	6	0.0230715	0.00425
Spinach liking	MR Egger	6	0.00896491	0.752
Spinach liking	Weighted median	6	0.0209246	0.0184
Spinach liking	Weighted mode	6	0.0219048	0.171
Spinach liking	Simple mode	6	0.0175119	0.299
F-sharp flavour liking (derived food-liking factor)	Inverse variance weighted	41	0.00590281	0.00484
F-sharp flavour liking (derived food-liking factor)	MR Egger	41	0.0202829	0.00981
F-sharp flavour liking (derived food-liking factor)	Weighted median	41	0.0073086	0.0118
F-sharp flavour liking (derived food-liking factor)	Weighted mode	41	0.0114342	0.0793
F-sharp flavour liking (derived food-liking factor)	Simple mode	41	0.00620502	0.428
Salmon liking	Inverse variance weighted	11	0.0102539	0.0364
Salmon liking	MR Egger	11	0.091188	0.0258
Salmon liking	Weighted median	11	0.00759926	0.244
Salmon liking	Weighted mode	11	0.000760869	0.949
Salmon liking	Simple mode	11	0.00394653	0.721
Cauliflower liking	Inverse variance weighted	4	0.0361917	0.000134
Cauliflower liking	MR Egger	4	0.0276555	0.55
Cauliflower liking	Weighted median	4	0.039119	0.00121
Cauliflower liking	Weighted mode	4	0.0437618	0.0781
Cauliflower liking	Simple mode	4	0.0423207	0.0792
Beetroot liking	Inverse variance weighted	6	0.0135601	0.0374
Beetroot liking	MR Egger	6	0.0385122	0.21
Beetroot liking	Weighted median	6	0.0120028	0.134
Beetroot liking	Weighted mode	6	0.00533126	0.676
Beetroot liking	Simple mode	6	0.00559384	0.676
F-sodas liking (derived food-liking factor)	Inverse variance weighted	2	0.0254484	1.38e-05
Chicken liking	Inverse variance weighted	2	-0.0214145	0.0434
F-strong flavour liking (derived food-liking factor)	Inverse variance weighted	36	0.00714153	0.0036
F-strong flavour liking (derived food-liking factor)	MR Egger	36	0.0387579	0.00362
F-strong flavour liking (derived food-liking factor)	Weighted median	36	0.011393	0.000121
F-strong flavour liking (derived food-liking factor)	Weighted mode	36	0.0134692	0.0392
F-strong flavour liking (derived food-liking factor)	Simple mode	36	0.0134692	0.0461
Whiskey liking	Inverse variance weighted	5	0.0152477	0.00464
Whiskey liking	MR Egger	5	0.0263883	0.706
Whiskey liking	Weighted median	5	0.0154801	0.021
Whiskey liking	Weighted mode	5	0.0177075	0.104
Whiskey liking	Simple mode	5	0.0171734	0.104

## Sheet: Table S6
Table S6. Sensitivity analysis of dietary preferences on pan-cancer MR results.
Exposure	Outcome	Heterogeneity	Pleiotropy	MR–PRESSO
		Cochran’s Q test P_value	Egger intercept P_value	Global test P_value
Salami liking	Pan-cancer	0.01	0.083	0.469
Capers liking	Pan-cancer	0.087	0.522	0.086
Marzipan liking	Pan-cancer	0.102	0.81	0.078
F-strong alcohol liking (derived food-liking factor)	Pan-cancer	0.874	0.54	0.903
F-bitter food liking (derived food-liking factor)	Pan-cancer	0.102	0.095	0.13
F-fatty/dairy food liking (derived food-liking factor)	Pan-cancer	0.783	0.624	0.794
Coffee with sugar liking	Pan-cancer	0.443	0.427	NA
F-whole food liking (derived food-liking factor)	Pan-cancer	0.473	NA	NA
Extra virgin olive oil liking	Pan-cancer	0.391	0.915	NA
Savoury biscuit liking	Pan-cancer	0.456	NA	NA
Black olive liking	Pan-cancer	0.023	0.075	0.021
Croissant liking	Pan-cancer	0.22	NA	NA
F-salad vegetables liking (derived food-liking factor)	Pan-cancer	0.421	0.254	0.432
Crisps liking	Pan-cancer	0.31	0.758	0.379
Brussel sprout liking	Pan-cancer	0.399	0.244	0.544
F-deep fried food liking (derived food-liking factor)	Pan-cancer	0.444	0.324	0.564
Herring liking	Pan-cancer	0.122	0.925	0.15
Fizzy drinks liking	Pan-cancer	0.098	NA	NA
Spinach liking	Pan-cancer	0.183	0.604	0.115
F-sharp flavour liking (derived food-liking factor)	Pan-cancer	0.118	0.053	0.11
Salmon liking	Pan-cancer	0.359	0.041	0.351
Cauliflower liking	Pan-cancer	0.656	0.841	0.71
Beetroot liking	Pan-cancer	0.787	0.375	0.815
F-sodas liking (derived food-liking factor)	Pan-cancer	0.343	NA	NA
Chicken liking	Pan-cancer	0.433	NA	NA
F-strong flavour liking (derived food-liking factor)	Pan-cancer	0.044	0.014	0.038
Whiskey liking	Pan-cancer	0.932	0.872	0.931

## Sheet: Table S7
Table S7. MR results of causal effect between dietary preferences on gut microbiota.
Exposure	Outcome	Method	nSNP	beta	P_value
Marzipan liking	Coprobacter_fastidiosus	Inverse variance weighted	8	0.334327	0.0118
Marzipan liking	Coprobacter_fastidiosus	MR Egger	8	0.101979	0.884
Marzipan liking	Coprobacter_fastidiosus	Weighted median	8	0.253581	0.14
Marzipan liking	Coprobacter_fastidiosus	Weighted mode	8	0.237214	0.298
Marzipan liking	Coprobacter_fastidiosus	Simple mode	8	0.237214	0.382
Extra virgin olive oil liking	Bacteroides_clarus	Inverse variance weighted	3	1.06941	0.0454
Extra virgin olive oil liking	Bacteroides_clarus	MR Egger	3	4.28156	0.722
Extra virgin olive oil liking	Bacteroides_clarus	Weighted median	3	1.10385	0.0921
Extra virgin olive oil liking	Bacteroides_clarus	Weighted mode	3	1.15049	0.252
Extra virgin olive oil liking	Bacteroides_clarus	Simple mode	3	1.16217	0.242
Extra virgin olive oil liking	Bacteroides_salyersiae	Inverse variance weighted	3	2.4069	0.0219
Extra virgin olive oil liking	Bacteroides_salyersiae	MR Egger	3	4.9626	0.878
Extra virgin olive oil liking	Bacteroides_salyersiae	Weighted median	3	2.37201	0.00366
Extra virgin olive oil liking	Bacteroides_salyersiae	Weighted mode	3	3.3183	0.166
Extra virgin olive oil liking	Bacteroides_salyersiae	Simple mode	3	3.47751	0.117
Salmon liking	Bacteroidales_bacterium_ph8	Inverse variance weighted	12	-0.22466	0.0314
Salmon liking	Bacteroidales_bacterium_ph8	MR Egger	12	0.38946	0.615
Salmon liking	Bacteroidales_bacterium_ph8	Weighted median	12	-0.164177	0.232
Salmon liking	Bacteroidales_bacterium_ph8	Weighted mode	12	-0.121782	0.51
Salmon liking	Bacteroidales_bacterium_ph8	Simple mode	12	-0.115473	0.606
Capers liking	Bacteroidales_bacterium_ph8	Inverse variance weighted	14	-0.138557	0.0483
Capers liking	Bacteroidales_bacterium_ph8	MR Egger	14	-0.00436224	0.988
Capers liking	Bacteroidales_bacterium_ph8	Weighted median	14	-0.122923	0.179
Capers liking	Bacteroidales_bacterium_ph8	Weighted mode	14	-0.12056	0.355
Capers liking	Bacteroidales_bacterium_ph8	Simple mode	14	-0.114877	0.42
F-strong alcohol liking (derived food-liking factor)	Bacteroides_clarus	Inverse variance weighted	4	-0.402932	0.0465
F-strong alcohol liking (derived food-liking factor)	Bacteroides_clarus	MR Egger	4	-2.60918	0.352
F-strong alcohol liking (derived food-liking factor)	Bacteroides_clarus	Weighted median	4	-0.252167	0.313
F-strong alcohol liking (derived food-liking factor)	Bacteroides_clarus	Weighted mode	4	-0.19249	0.587
F-strong alcohol liking (derived food-liking factor)	Bacteroides_clarus	Simple mode	4	-0.199903	0.598
F-sharp flavour liking (derived food-liking factor)	Bacteroidales_bacterium_ph8	Inverse variance weighted	43	-0.117426	0.00938
F-sharp flavour liking (derived food-liking factor)	Bacteroidales_bacterium_ph8	MR Egger	43	-0.194257	0.257
F-sharp flavour liking (derived food-liking factor)	Bacteroidales_bacterium_ph8	Weighted median	43	-0.0787872	0.243
F-sharp flavour liking (derived food-liking factor)	Bacteroidales_bacterium_ph8	Weighted mode	43	-0.0486529	0.606
F-sharp flavour liking (derived food-liking factor)	Bacteroidales_bacterium_ph8	Simple mode	43	0.0307342	0.808

## Sheet: Table S8
Table S8. Sensitivity analysis of dietary preferences on gut microbiota MR results.
Exposure	Outcome	Heterogeneity	Pleiotropy	MR–PRESSO
		Cochran’s Q test P_value	Egger intercept P_value	Global test P_value
Salmon liking	Bacteroidales_bacterium_ph8	0.908	0.428	0.924
Capers liking	Bacteroidales_bacterium_ph8	0.805	0.628	0.832
F-sharp flavour liking (derived food-liking factor)	Bacteroidales_bacterium_ph8	0.313	0.639	0.379
Extra virgin olive oil liking	Bacteroides_clarus	0.94	0.785	NA
F-strong alcohol liking (derived food-liking factor)	Bacteroides_clarus	0.386	0.415	0.337
Extra virgin olive oil liking	Bacteroides_salyersiae	0.051	0.936	NA
Marzipan liking	Coprobacter_fastidiosus	0.699	0.735	0.343
